# Supplementary material for: Structural Variations Associated with Adaptation and Coat Color in Qinghai‐Tibetan Plateau Cattle
Source: Adv Sci (Weinh). 2025 Jun 5;12(31):e03258. doi: 10.1002/advs.202503258 (PMC12376619; doi:10.1002/advs.202503258)
Supplement: Supplementary file 2 — Supplemental Table 1 [file ADVS-12-e03258-s001.xlsx]

## Sheet: 1
Table S1. Statistical summary of sequencing data used for genome assembly
Type	Platform	Total reads	Total bases (Gb)	Depth (×)	Application
Third-generation	PacBio Sequel II-CCS	102004784601	102	39	Assembly of initial contigs
HiC	HiSeq X Ten	188470929900	376.94	145	Chromosome construction
Next-generation	HiSeq2000	45516364200	91.03	35	Genome survey

## Sheet: 2
Table S2. Statistical analysis of differences in chromosome length between Tibetan_v1 and ARS-UCD1.2
Chromosome	ARS-UCD1.2 (bp)	Tibetan_v1 (bp)	Difference (bp)
1	158534110	161143990	2609880
2	136231102	147370591	11139489
3	121005158	125047130	4041972
4	120000601	133954850	13954249
5	120089316	134572375	14483059
6	117806340	136585179	18778839
7	110682743	110861251	178508
8	113319770	121511138	8191368
9	105454467	106370306	915839
10	103308737	116258309	12949572
11	106982474	112173959	5191485
12	87216183	105178524	17962341
13	83472345	83000750	-471595
14	82403003	83408538	1005535
15	85007780	98586078	13578298
16	81013979	85552976	4538997
17	73167244	80632598	7465354
18	65820629	70601230	4780601
19	63449741	67395823	3946082
20	71974595	72139825	165230
21	69862954	75437033	5574079
22	60773035	68151407	7378372
23	52498615	56571619	4073004
24	62317253	63736472	1419219
25	42350435	44922315	2571880
26	51992305	53254437	1262132
27	45612108	57674219	12062111
28	45940150	53777102	7836952
29	51098607	55009999	3911392
X	139009144	163509520	24500376
The difference value is shown as the base length of the Tibetan_v1 chromosome minus that of the ARS_UCD1.2 chromosome.

## Sheet: 3
Table S3. Quality evaluation of the assembled genomes using BUSCO (v.5.4.7) software with the “mammalia_odb10” dataset
	Genome								Gene
	Tibetan_v1		Hainan_v1		Mongolian_v1		ARS-UCD1.2		Tibetan_v1		Hainan_v1		Mongolian_v1		ARS-UCD1.2
Type of BUSCOs	Count	Ratio (%)	Count	Ratio (%)	Count	Ratio (%)	Count	Ratio (%)	Count	Ratio (%)	Count	Ratio (%)	Count	Ratio (%)	Count	Ratio (%)
Complete BUSCOs	8836	95.8	8609	93.3	8791	95.3	8841	95.9	8960	97.2	8068	87.5	8646	93.7	9103	98.6
Complete and single-copy BUSCOs	8618	93.4	8453	91.6	8634	93.6	8669	94.0	3446	37.4	3181	34.5	3346	36.3	3519	38.1
Complete and duplicated BUSCOs	218	2.4	156	1.7	157	1.7	172	1.9	5514	59.8	4887	53	5300	57.4	5584	60.5
Fragmented BUSCOs	108	1.2	189	2.0	122	1.3	105	1.1	29	0.3	55	0.6	37	0.4	26	0.3
Missing BUSCOs	282	3	428	4.7	313	3.4	280	3.0	237	2.5	1103	11.9	543	2.9	97	1.1

## Sheet: 4
Table S4. Repeat annotation in the Tibetan_v1 genome
Type	Type	Number of elements	Length occupied (bp)	Percentage of sequence (%)
SINE		2121100	317752883	10.88
	MIRs	400579	57392066	1.97
LINE		1359589	763296915	26.15
	LINE1	611420	351362642	12.04
	LINE2	257887	64858150	2.22
	L3/CR1	34113	7058287	0.24
	RTE	455083	339858123	11.64
LTR elements		455456	151617083	5.19
	ERVL	76593	29613275	1.01
	ERVL-MaLRs	123809	40421030	1.38
	ERV_classI	88768	39099647	1.34
	ERV_classII	149377	38496475	1.32
DNA elements		292462	58175150	1.99
	hAT-Charlie	165619	30821288	1.06
	TcMar-Tigger	44799	12028380	0.41
Unclassified		5186	877902	0.03
Total interspersed repeats			1291719933	44.25
Small RNA		259733	44088171	1.51
Satellites		34849	177157865	6.07
Simple repeats		567516	24075638	0.82
Low-complexity repeats		83888	4102785	0.14

## Sheet: 5
Table S5. Mapping ratio of Illumina reads (DJ12) to genome assemblies
Genome	Total reads	QC-passed reads	Mapped reads	Mapped reads ratio	Properly paired	Properly paired ratio
Tibetan_v1	45516364200	453549494	453270844	0.9994	444312420	0.9813
ARS-UCD1.2	45516364200	447854066	446679165	0.9974	433679684	0.9718
Hainan_v1	45516364200	422268310	421698351	0.9987	402278382	0.9587
Mongolian_v1	45516364200	426848580	425021511	0.9957	405498264	0.9566

## Sheet: 6
Table S6. Statistics of variation site transitions between ARS-UCD1.2 and Tibetan_v1
Chromosome	Multiallelic alleles in ARS-UCD1.2	The multiallelic alleles of ARS-UCD1.2 can be translated to Tibetan_v1	The multiallelic alleles of ARS-UCD1.2 can be translated to Tibetan_v1 bialleles (percentage)
1	25607	23595	1620 (6.87%)
2	21900	20429	1330 (6.51%)
3	19881	18711	1240 (6.63%)
4	23690	22480	1543 (6.86%)
5	20989	19649	1469 (7.48%)
6	19682	18546	1181 (6.37%)
7	20205	18923	1268 (6.70%)
8	17506	16382	1202 (7.34%)
9	18000	16301	1274 (7.82%)
10	18882	17647	1362 (7.72%)
11	15434	14476	999 (6.90%)
12	20269	19010	1249 (6.57%)
13	13811	12598	795 (6.31%)
14	14291	13499	828 (6.13%)
15	18311	16839	1417 (8.41%)
16	13964	12985	876 (6.75%)
17	12701	11890	761 (6.40%)
18	13818	12657	933 (7.37%)
19	11211	10572	694 (6.56%)
20	13464	12677	708 (5.58%)
21	12768	11932	893 (7.48%)
22	9336	8818	581 (6.59%)
23	18183	16665	1138 (6.83%)
24	11992	11280	630 (5.59%)
25	8760	8259	530 (6.42%)
26	10535	9904	727 (7.34%)
27	9820	9191	598 (6.51%)
28	10108	9427	600 (6.36%)
29	11499	10824	671 (6.20%)

## Sheet: 7
Table S7. Gene function enrichment of ‘turned’ biallelic SNPs (corrected p value < 0.05)
Function	Pathway	ID	Number	Total number	Corrected P value	Gene
Antigen processing and presentation	KEGG PATHWAY	bta04612	5	85	0.000771008	KLRC1|BOLA|KIR2DS1|BOLA-NC1|JSP.1
Graft-versus-host disease	KEGG PATHWAY	bta05332	4	48	0.00149453	BOLA|BOLA-NC1|GZMB|JSP.1
Allograft rejection	KEGG PATHWAY	bta05330	4	56	0.00211831	BOLA|BOLA-NC1|GZMB|JSP.1
Type I diabetes mellitus	KEGG PATHWAY	bta04940	4	59	0.00214303	BOLA|BOLA-NC1|GZMB|JSP.1
Autoimmune thyroid disease	KEGG PATHWAY	bta05320	4	71	0.00319944	BOLA|BOLA-NC1|GZMB|JSP.1
Endocytosis	KEGG PATHWAY	bta04144	5	246	0.0213266	JSP.1|AGAP1|BOLA|BOLA-NC1|WWP1
Cell adhesion molecules (CAMs)	KEGG PATHWAY	bta04514	4	159	0.0292977	BOLA|PTPRC|BOLA-NC1|JSP.1
Viral myocarditis	KEGG PATHWAY	bta05416	3	76	0.0352361	BOLA|BOLA-NC1|JSP.1
Positive regulation of humoral immune response mediated by circulating immunoglobulin	Gene Ontology	GO:0002925	2	5	0.00811053	PTPRC|FCER2
Antigen processing and presentation of endogenous peptide antigen via MHC class I via ER pathway, TAP-independent	Gene Ontology	GO:0002486	2	6	0.00883221	BOLA-NC1|JSP.1
Antigen processing and presentation of endogenous peptide antigen via MHC class Ib	Gene Ontology	GO:0002476	2	6	0.00883221	BOLA-NC1|JSP.1
Antigen processing and presentation of peptide antigen via MHC class I	Gene Ontology	GO:0002474	2	7	0.00959169	BOLA-NC1|JSP.1
Peptide antigen binding	Gene Ontology	GO:0042605	2	7	0.00959169	BOLA-NC1|JSP.1
Phototransduction	Gene Ontology	GO:0007602	2	13	0.0224905	CNGB1|CABP4
CCR6 chemokine receptor binding	Gene Ontology	GO:0031731	2	13	0.0224905	DEFB7|DEFB4A

## Sheet: 8
Table S8. Summary of the Nanopore LRS data (mapped to ARS-UCD1.2) used in this study
Sample ID	Group	Breed/population	Code	Mean depth	Accession number	BioProject
BL03	High altitude	Bailang	BL	10.934	This study	This study
BL06	High altitude	Bailang	BL	10.0958	This study	This study
BL18	High altitude	Bailang	BL	10.9235	This study	This study
DJ01	High altitude	Dingjie	DJ	10.5897	This study	This study
DJ03	High altitude	Dingjie	DJ	13.4861	This study	This study
DJ07	High altitude	Dingjie	DJ	12.755	This study	This study
DJ10	High altitude	Dingjie	DJ	11.0672	This study	This study
DJ11	High altitude	Dingjie	DJ	10.2499	This study	This study
DJ13	High altitude	Dingjie	DJ	10.5576	This study	This study
DQ01	High altitude	Diqing	DQ	14.0328	This study	This study
DQ02	High altitude	Diqing	DQ	14.1819	This study	This study
DQ06	High altitude	Diqing	DQ	12.8526	This study	This study
DQ07	High altitude	Diqing	DQ	14.5253	This study	This study
DQ09	High altitude	Diqing	DQ	14.3438	This study	This study
DQ11	High altitude	Diqing	DQ	14.5778	This study	This study
DQ12	High altitude	Diqing	DQ	14.0641	This study	This study
DQ13	High altitude	Diqing	DQ	10.8585	This study	This study
DQ15	High altitude	Diqing	DQ	13.6299	This study	This study
DQ16	High altitude	Diqing	DQ	15.9758	This study	This study
LK03	High altitude	Langkazi	LKZ	9.5416	This study	This study
LK04	High altitude	Langkazi	LKZ	9.3163	This study	This study
LK05	High altitude	Langkazi	LKZ	12.3097	This study	This study
LK08	High altitude	Langkazi	LKZ	11.9151	This study	This study
LK09	High altitude	Langkazi	LKZ	11.1245	This study	This study
LK14	High altitude	Langkazi	LKZ	11.0681	This study	This study
LK16	High altitude	Langkazi	LKZ	11.3183	This study	This study
YS50	High altitude	Yushu	YS	12.9176	This study	This study
YS51	High altitude	Yushu	YS	15.1513	This study	This study
YS52	High altitude	Yushu	YS	12.0658	This study	This study
YS54	High altitude	Yushu	YS	13.8576	This study	This study
YS56	High altitude	Yushu	YS	12.7827	This study	This study
YS58	High altitude	Yushu	YS	12.328	This study	This study
YS59	High altitude	Yushu	YS	11.7173	This study	This study
YS60	High altitude	Yushu	YS	13.147	This study	This study
YS62	High altitude	Yushu	YS	12.1714	This study	This study
YS63	High altitude	Yushu	YS	11.7614	This study	This study
CDM104	Low altitude	Chaidamu	CDM	9.2713	This study	This study
CDM105	Low altitude	Chaidamu	CDM	9.8333	This study	This study
CDM106	Low altitude	Chaidamu	CDM	8.7307	This study	This study
CDM107	Low altitude	Chaidamu	CDM	9.0268	This study	This study
CDM108	Low altitude	Chaidamu	CDM	9.1257	This study	This study
CDM110	Low altitude	Chaidamu	CDM	7.921	This study	This study
YB6	Low altitude	Yanbian	YB	9.7403	This study	This study
YB6M	Low altitude	Yanbian	YB	16.3322	This study	This study
YB7	Low altitude	Yanbian	YB	9.5091	This study	This study
YB8	Low altitude	Yanbian	YB	9.5255	This study	This study
YB9	Low altitude	Yanbian	YB	9.5453	This study	This study
FZ1	Low altitude	Fuzhou	FZ	9.9452	This study	This study
FZ2	Low altitude	Fuzhou	FZ	9.6382	This study	This study
FZ3	Low altitude	Fuzhou	FZ	9.2392	This study	This study
FZ4	Low altitude	Fuzhou	FZ	8.9333	This study	This study
FZ5	Low altitude	Fuzhou	FZ	10.0528	This study	This study
FZ6	Low altitude	Fuzhou	FZ	10.9903	This study	This study
FZ7	Low altitude	Fuzhou	FZ	9.6859	This study	This study
FZ8	Low altitude	Fuzhou	FZ	10.4758	This study	This study
FZ9	Low altitude	Fuzhou	FZ	11.6747	This study	This study
FZ10	Low altitude	Fuzhou	FZ	10.445	This study	This study
LX1A	Low altitude	Luxi	LX	10.3005	This study	This study
LX2A	Low altitude	Luxi	LX	9.4097	This study	This study
LX3A	Low altitude	Luxi	LX	11.9767	This study	This study
LX4A	Low altitude	Luxi	LX	9.6824	This study	This study
LX5A	Low altitude	Luxi	LX	10.1756	This study	This study
LX7A	Low altitude	Luxi	LX	8.7192	This study	This study
LX8A	Low altitude	Luxi	LX	14.0711	This study	This study
NMG016	Low altitude	Mongolian	MG	36.6168	SRR18614813	PRJNA823479
NMG02	Low altitude	Mongolian	MG	7.6792	SRR18614822	PRJNA823479
NMG03	Low altitude	Mongolian	MG	9.39	SRR18614821	PRJNA823479
NMG04	Low altitude	Mongolian	MG	11.0996	SRR18614820	PRJNA823479
NMG05	Low altitude	Mongolian	MG	15.818	SRR18614819	PRJNA823479
NMG07	Low altitude	Mongolian	MG	7.7468	SRR18614818	PRJNA823479
NMG08	Low altitude	Mongolian	MG	5.4485	SRR18614817	PRJNA823479
NMG09	Low altitude	Mongolian	MG	9.4756	SRR18614816	PRJNA823479
NMG10	Low altitude	Mongolian	MG	8.0802	SRR18614815	PRJNA823479
NMG12	Low altitude	Mongolian	MG	8.8373	SRR18614814	PRJNA823479
HN01	Low altitude	Hainan	HN	12.365	SRR18614824	PRJNA823479
HN02	Low altitude	Hainan	HN	11.6544	SRR18614823	PRJNA823479
HN05	Low altitude	Hainan	HN	6.0817	SRR18614811	PRJNA823479
HN06	Low altitude	Hainan	HN	12.3904	SRR18614810	PRJNA823479
HN07	Low altitude	Hainan	HN	11.3118	SRR18614809	PRJNA823479
HN08	Low altitude	Hainan	HN	10.8792	SRR18614808	PRJNA823479
HN016	Low altitude	Hainan	HN	9.9061	SRR18614807	PRJNA823479
HN019	Low altitude	Hainan	HN	8.6209	SRR18614806	PRJNA823479
HN024	Low altitude	Hainan	HN	32.6156	SRR18614805	PRJNA823479
Sim01_PAD91755	Low altitude	Simmental	SIM	10.3079	SRR13673999	PRJNA701080
DYXZ01	Yak	Domestic yak	Yak	15.5051	SRR14416286	PRJNA540974
DYXZ03	Yak	Domestic yak	Yak	13.0939	SRR14416285	PRJNA540974
DYXZ33	Yak	Domestic yak	Yak	12.0408	SRR14416284	PRJNA540974
DYXZ39	Yak	Domestic yak	Yak	11.8706	SRR14416283	PRJNA540974
DYXZ41	Yak	Domestic yak	Yak	13.2769	SRR14416281	PRJNA540974
DYXZ42	Yak	Domestic yak	Yak	13.7611	SRR14416280	PRJNA540974
WY11	Yak	Wild yak	Yak	22.1367	SAMC1188099	PRJCA016039
WY12	Yak	Wild yak	Yak	21.6454	SAMC1188100	PRJCA016039
WY15	Yak	Wild yak	Yak	18.5673	SAMC1188101	PRJCA016039
WY16	Yak	Wild yak	Yak	12.7365	SAMC1188102	PRJCA016039
WY17	Yak	Wild yak	Yak	14.4845	SAMC1188103	PRJCA016039
WY18	Yak	Wild yak	Yak	12.6676	SAMC1188104	PRJCA016039

## Sheet: 9
Table S9. Complete list of transposable elements derived SVs from the 84 LRS genomes used in this study
Chromosome	Start	End	SV type	Length	Matching repeat	Repeat class/family
1	233074	233074	INS	666	L1MA9	LINE/L1
1	262061	262061	INS	936	L1MA9	LINE/L1
1	332453	332453	INS	1206	L1M3	LINE/L1
1	349626	349626	INS	1998	L1MA9	LINE/L1
1	379491	379783	DEL	292	BOV-A2	SINE/Core-RTE
1	383182	391717	DEL	8535	L1_BT	LINE/L1
1	410384	410384	INS	6063	L1MDa	LINE/L1
1	429998	430265	DEL	267	L1_BT	LINE/L1
1	483212	491771	DEL	8559	L1_BT	LINE/L1
1	509051	509767	DEL	716	L1_BT	LINE/L1
1	527070	527225	DEL	155	L1_BT	LINE/L1
1	536236	537459	DEL	1223	BTLTR1	LTR/ERVK
1	538420	538572	DEL	152	L1_BT	LINE/L1
1	540066	540206	DEL	140	BOV-A2	SINE/Core-RTE
1	543245	543245	INS	107	L1M3	LINE/L1
1	589259	589535	DEL	276	BOV-A2	SINE/Core-RTE
1	657548	657619	DEL	71	L1_Art	LINE/L1
1	666689	666689	INS	1164	L1M3	LINE/L1
1	692177	692342	DEL	165	CHRL	SINE/tRNA
1	1066926	1066926	INS	1253	L1MA9	LINE/L1
1	1168968	1169187	DEL	219	BOV-A2	SINE/Core-RTE
1	1352460	1352460	INS	1374	L1MA9	LINE/L1
1	1389965	1389965	INS	75	MER53	DNA/hAT-Blackjack
1	2675925	2676145	DEL	220	L1_BT	LINE/L1
1	3089255	3090354	DEL	1099	BTLTR1	LTR/ERVK
1	3236183	3236285	DEL	102	L1_BT	LINE/L1
1	3451485	3451627	DEL	142	L1_BT	LINE/L1
1	3933173	3934423	DEL	1250	L1_BT	LINE/L1
1	4359831	4359831	INS	565	L1M2	LINE/L1
1	4379216	4379216	INS	2184	L1MA9	LINE/L1
1	4820604	4821103	DEL	499	L1_BT	LINE/L1
1	4842374	4843603	DEL	1229	BTLTR1	LTR/ERVK
1	5113988	5113988	INS	4062	L1M4c	LINE/L1
1	5149323	5149818	DEL	495	L1_BT	LINE/L1
1	5175282	5176578	DEL	1296	ERV2-1-LTR_BT	LTR/ERVK
1	5240335	5240441	DEL	106	L1_BT	LINE/L1
1	5420090	5420090	INS	2768	L1MA9	LINE/L1
1	5439453	5442283	DEL	2830	L1_BT	LINE/L1
1	5451760	5451760	INS	479	L1MA9	LINE/L1
1	5582504	5582504	INS	1130	L1MA9	LINE/L1
1	5609902	5610204	DEL	302	L1_BT	LINE/L1
1	5651021	5651021	INS	790	L1MA9	LINE/L1
1	5659466	5659466	INS	2745	L1MA9	LINE/L1
1	5672937	5673089	DEL	152	L1_BT	LINE/L1
1	5685850	5685850	INS	562	L1MA9	LINE/L1
1	5891449	5891449	INS	4393	L1MC4	LINE/L1
1	5954222	5954222	INS	598	L1MA9	LINE/L1
1	6305660	6306631	DEL	971	L1_BT	LINE/L1
1	6318964	6318964	INS	558	L1MA9	LINE/L1
1	6371502	6371502	INS	675	L1MA9	LINE/L1
1	6699213	6699213	INS	1117	L1M3	LINE/L1
1	6701340	6701340	INS	820	L1MA9	LINE/L1
1	6705217	6705217	INS	140	L1MC2	LINE/L1
1	6761616	6761709	DEL	93	L1_BT	LINE/L1
1	6966912	6966912	INS	2176	L1MA9	LINE/L1
1	6988213	6988416	DEL	203	L1_Art	LINE/L1
1	7337099	7337099	INS	668	L1MA9	LINE/L1
1	7424902	7424902	INS	953	L1M3	LINE/L1
1	7559796	7559796	INS	3065	L1MA9	LINE/L1
1	7584637	7586073	DEL	1436	BovB	LINE/RTE-BovB
1	7588400	7588532	DEL	132	BOV-A2	SINE/Core-RTE
1	7769916	7771044	DEL	1128	L1_BT	LINE/L1
1	7812110	7812110	INS	1521	Tigger1	DNA/TcMar-Tigger
1	7849085	7849179	DEL	94	L1_BT	LINE/L1
1	7853394	7853465	DEL	71	L1_BT	LINE/L1
1	7956892	7957231	DEL	339	L1_BT	LINE/L1
1	7985011	7985011	INS	649	L1MA9	LINE/L1
1	7998527	7998527	INS	639	L1MA9	LINE/L1
1	8058739	8058739	INS	1026	L1M3	LINE/L1
1	8093662	8093854	DEL	192	L1_BT	LINE/L1
1	8134793	8135062	DEL	269	L1_BT	LINE/L1
1	8213155	8213155	INS	1341	L1M4a1	LINE/L1
1	8265643	8265643	INS	2117	L1M3	LINE/L1
1	8287851	8287851	INS	1488	L1MA9	LINE/L1
1	8330708	8330708	INS	194	MLT1A	LTR/ERVL-MaLR
1	8335163	8335163	INS	8359	L1MA9	LINE/L1
1	8477705	8477705	INS	1619	L1MA9	LINE/L1
1	8523422	8523512	DEL	90	L1_BT	LINE/L1
1	8689186	8689186	INS	1596	L1M3	LINE/L1
1	8715497	8715497	INS	689	L1M2	LINE/L1
1	8756321	8756321	INS	1464	L1MA9	LINE/L1
1	8844410	8844410	INS	1625	L1MEf	LINE/L1
1	8909607	8909758	DEL	151	L1_BT	LINE/L1
1	8920268	8920268	INS	3181	L1MA9	LINE/L1
1	8983810	8984141	DEL	331	L1_BT	LINE/L1
1	9059203	9059203	INS	3026	L1MA9	LINE/L1
1	9274572	9274831	DUP	259	BOV-A2	SINE/Core-RTE
1	9295075	9295075	INS	2009	L1MA9	LINE/L1
1	9384884	9384884	INS	1020	L1PB4	LINE/L1
1	9654606	9654606	INS	444	L1P5	LINE/L1
1	9887871	9887993	DEL	122	L1_BT	LINE/L1
1	10021909	10022026	DEL	117	L1_BT	LINE/L1
1	10264154	10264154	INS	2147	L1MA9	LINE/L1
1	10603890	10603890	INS	51	MER5A	DNA/hAT-Charlie
1	10634389	10634389	INS	885	L1MA9	LINE/L1
1	10814622	10814725	DEL	103	BovB	LINE/RTE-BovB
1	10904992	10904992	INS	106	L1M2	LINE/L1
1	10948251	10948251	INS	526	L1MA9	LINE/L1
1	11099027	11104553	DEL	5526	L1_BT	LINE/L1
1	11187017	11187017	INS	774	L1MA9	LINE/L1
1	11297154	11297947	DEL	793	L1_BT	LINE/L1
1	11309011	11309011	INS	1961	L1MA9	LINE/L1
1	11323277	11323647	DEL	370	L1_BT	LINE/L1
1	11334548	11334830	DEL	282	BOV-A2	SINE/Core-RTE
1	11354501	11354501	INS	2845	L1MA9	LINE/L1
1	11376207	11376757	DEL	550	L1_BT	LINE/L1
1	11403636	11403636	INS	485	L1MA9	LINE/L1
1	11405042	11405326	DEL	284	BOV-A2	SINE/Core-RTE
1	11411512	11411593	DEL	81	L1_BT	LINE/L1
1	11445750	11445750	INS	685	L1MA9	LINE/L1
1	11479417	11479417	INS	1824	L1M3	LINE/L1
1	11489667	11489834	DEL	167	L1_BT	LINE/L1
1	11515885	11516262	DEL	377	L1_BT	LINE/L1
1	11554823	11554925	DEL	102	L1_BT	LINE/L1
1	11593802	11593802	INS	833	L1M3	LINE/L1
1	11675441	11675441	INS	6487	MamRTE1	LINE/RTE-BovB
1	11721666	11721666	INS	6420	L1M3	LINE/L1
1	11732957	11734248	DEL	1291	BTLTR1B	LTR/ERVK
1	11759362	11759566	DEL	204	L1_BT	LINE/L1
1	11784285	11784611	DEL	326	L1_BT	LINE/L1
1	11833823	11836608	DEL	2785	L1_BT	LINE/L1
1	11846286	11846561	DEL	275	L1_BT	LINE/L1
1	11853663	11853663	INS	735	L1MA9	LINE/L1
1	11891694	11891808	DEL	114	L1_BT	LINE/L1
1	11944327	11944327	INS	1165	L1MA9	LINE/L1
1	12009854	12010207	DEL	353	L1_BT	LINE/L1
1	12048523	12048523	INS	546	L1MA9	LINE/L1
1	12056209	12056209	INS	1970	L1MA9	LINE/L1
1	12170805	12170805	INS	1332	L1MA9	LINE/L1
1	12179224	12179224	INS	697	L1MA9	LINE/L1
1	12198546	12198971	DEL	425	L1_BT	LINE/L1
1	12203793	12203793	INS	861	L1MA9	LINE/L1
1	12207945	12208023	DEL	78	L1_BT	LINE/L1
1	12295149	12295149	INS	185	Charlie1a	DNA/hAT-Charlie
1	12406155	12406357	DEL	202	L1_BT	LINE/L1
1	12479970	12479970	INS	1686	L1PB4	LINE/L1
1	12528732	12528732	INS	459	L1MA9	LINE/L1
1	12560228	12560346	DEL	118	Bov-tA2	SINE/tRNA-Core-RTE
1	12601767	12602892	DEL	1125	BTLTR1	LTR/ERVK
1	12649199	12649199	INS	778	L1MA9	LINE/L1
1	12660809	12661224	DEL	415	L1_BT	LINE/L1
1	12678909	12678909	INS	250	L1M	LINE/L1
1	12682585	12682675	DEL	90	L1_BT	LINE/L1
1	12712593	12712842	DEL	249	BOV-A2	SINE/Core-RTE
1	12734658	12734942	DEL	284	L1_BT	LINE/L1
1	12766831	12766831	INS	845	L1MA9	LINE/L1
1	12774595	12774693	DEL	98	L1_BT	LINE/L1
1	12809582	12809582	INS	4818	L1M4a2	LINE/L1
1	12881673	12881673	INS	604	L1MA9	LINE/L1
1	12885391	12885391	INS	746	L1MA9	LINE/L1
1	12899246	12899246	INS	63	L1M3	LINE/L1
1	12940232	12940232	INS	710	L1MA9	LINE/L1
1	12946747	12946972	DEL	225	L1_BT	LINE/L1
1	12957302	12957302	INS	3345	L1MA9	LINE/L1
1	12957351	12957958	DEL	607	L1_BT	LINE/L1
1	13025282	13026398	DEL	1116	L1_BT	LINE/L1
1	13043998	13043998	INS	715	L1MA9	LINE/L1
1	13096833	13099482	DEL	2649	L1_BT	LINE/L1
1	13168066	13168066	INS	1114	L1MA9	LINE/L1
1	13175310	13175310	INS	1286	L1MA9	LINE/L1
1	13176061	13176061	INS	1694	L1MA9	LINE/L1
1	13228687	13228687	INS	749	L1MA9	LINE/L1
1	13260836	13260836	INS	458	L1MA9	LINE/L1
1	13423574	13423574	INS	542	L1MA9	LINE/L1
1	13519204	13519650	DEL	446	L1_BT	LINE/L1
1	13555600	13558335	DEL	2735	L1_BT	LINE/L1
1	13687761	13687761	INS	2346	L1MEf	LINE/L1
1	13701069	13701069	INS	2490	L1MA9	LINE/L1
1	13792044	13792326	DEL	282	L1_BT	LINE/L1
1	13890447	13890447	INS	1103	L1MA9	LINE/L1
1	13897939	13898453	DEL	514	L1_BT	LINE/L1
1	14033578	14033578	INS	1976	L1M3	LINE/L1
1	14046857	14046857	INS	1542	L1MA9	LINE/L1
1	14098838	14098838	INS	3723	L1MA9	LINE/L1
1	14119332	14119730	DEL	398	L1_BT	LINE/L1
1	14139063	14139063	INS	1203	L1MA9	LINE/L1
1	14142848	14142848	INS	2285	L1MA9	LINE/L1
1	14168001	14168139	DEL	138	L1_BT	LINE/L1
1	14180047	14180345	DEL	298	BovB	LINE/RTE-BovB
1	14191860	14191860	INS	765	L1MA9	LINE/L1
1	14207747	14207747	INS	571	L1MB4	LINE/L1
1	14251293	14259687	DEL	8394	L1_BT	LINE/L1
1	14326662	14326662	INS	1007	L1PB4	LINE/L1
1	14457285	14457285	INS	664	L1MA9	LINE/L1
1	14502369	14502535	DEL	166	L1_BT	LINE/L1
1	14639301	14639647	DEL	346	L1_BT	LINE/L1
1	14652166	14652479	DEL	313	L1_BT	LINE/L1
1	14696223	14696304	DEL	81	L1_BT	LINE/L1
1	14699139	14699514	DEL	375	L1_BT	LINE/L1
1	14703682	14704152	DEL	470	L1_BT	LINE/L1
1	14737640	14737724	DEL	84	L1_BT	LINE/L1
1	14769731	14769894	DEL	163	BovB	LINE/RTE-BovB
1	14772105	14772323	DEL	218	L1_BT	LINE/L1
1	14783842	14783944	DEL	102	L1_BT	LINE/L1
1	14863267	14863267	INS	828	L1M3	LINE/L1
1	14888985	14888985	INS	1033	L1MA9	LINE/L1
1	14994110	14994513	DEL	403	L1_BT	LINE/L1
1	15000398	15000398	INS	1195	L1MC4	LINE/L1
1	15006314	15006554	DEL	240	L1_BT	LINE/L1
1	15057771	15057771	INS	1796	L1M2	LINE/L1
1	15191807	15192416	DEL	609	L1MC5a	LINE/L1
1	15267465	15267465	INS	76	L1M2	LINE/L1
1	15327786	15328011	DEL	225	L1_BT	LINE/L1
1	15351828	15352128	DEL	300	CHR-2	SINE/tRNA
1	15446317	15446317	INS	2145	L1MA9	LINE/L1
1	15587234	15587234	INS	557	Looper	DNA/PiggyBac
1	15633483	15633483	INS	1465	L1M3	LINE/L1
1	15652685	15652685	INS	581	L1M2	LINE/L1
1	15678367	15678367	INS	860	L1MA9	LINE/L1
1	15679181	15679440	DEL	259	L1_BT	LINE/L1
1	15724879	15725258	DEL	379	L1_BT	LINE/L1
1	15740222	15740222	INS	1509	L1MA9	LINE/L1
1	15765531	15765765	DEL	234	L1_BT	LINE/L1
1	15959019	15959202	DEL	183	L1_BT	LINE/L1
1	15962941	15962941	INS	2764	L1M3	LINE/L1
1	15968003	15968003	INS	2082	L1MA9	LINE/L1
1	16092312	16092312	INS	620	L1MA9	LINE/L1
1	16093063	16093063	INS	912	L1MA9	LINE/L1
1	16133114	16134414	DEL	1300	ERV2-1-LTR_BT	LTR/ERVK
1	16243023	16243023	INS	130	L1M3	LINE/L1
1	16251168	16251168	INS	1080	L1M3	LINE/L1
1	16307798	16307798	INS	596	L1MA9	LINE/L1
1	16443936	16444172	DEL	236	Bov-tA3	SINE/tRNA-Core-RTE
1	16456255	16456349	DEL	94	L1_BT	LINE/L1
1	16466889	16467337	DUP	448	BovB	LINE/RTE-BovB
1	16505345	16505763	DEL	418	L1_BT	LINE/L1
1	16559004	16559474	DEL	470	L1_BT	LINE/L1
1	16681295	16681390	DEL	95	L1_BT	LINE/L1
1	16701989	16701989	INS	874	L1MA9	LINE/L1
1	16719719	16719719	INS	1239	L1M3	LINE/L1
1	16818108	16818208	DEL	100	L1_BT	LINE/L1
1	16855334	16856615	DEL	1281	BTLTR1B	LTR/ERVK
1	16871965	16872047	DEL	82	L1_BT	LINE/L1
1	17022500	17022500	INS	3287	L1MA9	LINE/L1
1	17045728	17045728	INS	632	L1MA9	LINE/L1
1	17060694	17060922	DEL	228	L1_BT	LINE/L1
1	17146326	17146326	INS	407	L1MA9	LINE/L1
1	17198338	17198338	INS	1116	L1MA9	LINE/L1
1	17265030	17265363	DEL	333	L1-3_BT	LINE/L1
1	17278706	17278706	INS	2073	L1MA9	LINE/L1
1	17397641	17397880	DEL	239	L1_BT	LINE/L1
1	17435282	17435282	INS	2002	L1MA9	LINE/L1
1	17727789	17728056	DEL	267	BOV-A2	SINE/Core-RTE
1	17791253	17791253	INS	755	L1MA9	LINE/L1
1	17807030	17807112	DEL	82	L1_BT	LINE/L1
1	17956092	17956092	INS	600	L1MA9	LINE/L1
1	17987323	17987323	INS	525	L1MA9	LINE/L1
1	18006657	18007179	DEL	522	L1_BT	LINE/L1
1	18013090	18013266	DEL	176	L1_BT	LINE/L1
1	18061584	18061584	INS	2540	L1M3	LINE/L1
1	18098966	18099037	DEL	71	L1_BT	LINE/L1
1	18171689	18171689	INS	708	L1MA9	LINE/L1
1	18208867	18208867	INS	179	L1MD3	LINE/L1
1	18284653	18285127	DEL	474	L1_BT	LINE/L1
1	18418520	18418919	DEL	399	L1_BT	LINE/L1
1	18562264	18562730	DEL	466	L1_BT	LINE/L1
1	18651592	18652119	DEL	527	BovB	LINE/RTE-BovB
1	18684101	18684101	INS	4332	L1MA9	LINE/L1
1	18685317	18685317	INS	286	L1M2	LINE/L1
1	18766559	18766559	INS	1007	L1MA9	LINE/L1
1	18860966	18861259	DEL	293	L1_BT	LINE/L1
1	18901696	18902960	DEL	1264	BTLTR1	LTR/ERVK
1	19003140	19003140	INS	6180	Zaphod3	DNA/hAT-Tip100
1	19005446	19005446	INS	3434	L1ME1	LINE/L1
1	19020318	19020318	INS	3736	L1M4	LINE/L1
1	19026465	19026465	INS	112	L1M4	LINE/L1
1	19096010	19096010	INS	101	L1P5	LINE/L1
1	19206911	19208844	DEL	1933	L1_BT	LINE/L1
1	19367033	19367033	INS	807	L1MA9	LINE/L1
1	19506640	19506640	INS	400	L1MA9	LINE/L1
1	19522039	19522039	INS	1455	L1MA9	LINE/L1
1	19630517	19630798	DEL	281	BOV-A2	SINE/Core-RTE
1	19638574	19638574	INS	496	L1M3	LINE/L1
1	19739734	19739835	DEL	101	L1_BT	LINE/L1
1	19844829	19848319	DEL	3490	L1_BT	LINE/L1
1	19861205	19861205	INS	809	L1MA9	LINE/L1
1	20059650	20059650	INS	1065	L1MC	LINE/L1
1	20062596	20062596	INS	927	L1MA9	LINE/L1
1	20117291	20117291	INS	2466	L1M3	LINE/L1
1	20224767	20224946	DEL	179	L1_BT	LINE/L1
1	20286933	20286994	DEL	61	L1_BT	LINE/L1
1	20373378	20373563	DEL	185	L1_BT	LINE/L1
1	20631075	20631214	DEL	139	L1_BT	LINE/L1
1	20781026	20781026	INS	693	L1MA9	LINE/L1
1	20785628	20785691	DEL	63	Bov-tA2	SINE/tRNA-Core-RTE
1	20791939	20791939	INS	324	L1M3	LINE/L1
1	20863469	20863561	DEL	92	L1_BT	LINE/L1
1	20989873	20990538	DEL	665	L1_BT	LINE/L1
1	21006564	21006564	INS	1899	L1MA9	LINE/L1
1	21036430	21039139	DEL	2709	L1_BT	LINE/L1
1	21048229	21048322	DEL	93	Bov-tA3	SINE/tRNA-Core-RTE
1	21185505	21185505	INS	235	L1M4	LINE/L1
1	21248450	21248718	DEL	268	BOV-A2	SINE/Core-RTE
1	21249190	21249470	DEL	280	BOV-A2	SINE/Core-RTE
1	21263343	21263343	INS	1445	L1M3	LINE/L1
1	21365073	21366370	DEL	1297	ERV2-1-LTR_BT	LTR/ERVK
1	21483524	21483524	INS	589	L1MA9	LINE/L1
1	21784340	21784340	INS	401	L1M3	LINE/L1
1	21815074	21815074	INS	138	L1M3	LINE/L1
1	22043101	22043297	DEL	196	L1_BT	LINE/L1
1	22127180	22127180	INS	4038	L1MA9	LINE/L1
1	22213029	22213029	INS	436	Zaphod3	DNA/hAT-Tip100
1	22289721	22289721	INS	2664	L1M3	LINE/L1
1	22360971	22360971	INS	881	L1MA9	LINE/L1
1	22386251	22386940	DEL	689	L1_BT	LINE/L1
1	22412030	22412121	DEL	91	L1_BT	LINE/L1
1	22446171	22446379	DEL	208	Bov-tA2	SINE/tRNA-Core-RTE
1	22528984	22528984	INS	1308	L1MA9	LINE/L1
1	22661434	22661434	INS	1573	L1M2	LINE/L1
1	22663242	22663242	INS	466	L1M3	LINE/L1
1	22676016	22676016	INS	177	MLT1A	LTR/ERVL-MaLR
1	22760260	22760260	INS	958	L1MA9	LINE/L1
1	22788640	22788640	INS	2761	L1MA9	LINE/L1
1	22806323	22806323	INS	112	L1ME3B	LINE/L1
1	22890724	22891048	DEL	324	BOV-A2	SINE/Core-RTE
1	22910546	22910947	DEL	401	L1_BT	LINE/L1
1	23075185	23075185	INS	917	L1M3	LINE/L1
1	23289987	23289987	INS	5271	L1M4c	LINE/L1
1	23322363	23322363	INS	529	L1MA9	LINE/L1
1	23356180	23356439	DEL	259	L1_BT	LINE/L1
1	23430046	23430142	DEL	96	L1_BT	LINE/L1
1	23453498	23453498	INS	848	L1MA9	LINE/L1
1	23506419	23506419	INS	1391	L1M3	LINE/L1
1	23643602	23643871	DEL	269	L1_BT	LINE/L1
1	23717657	23717657	INS	1273	L1MA9	LINE/L1
1	23799938	23800017	DEL	79	L1_BT	LINE/L1
1	23822842	23822842	INS	2364	L1MB1	LINE/L1
1	23880482	23880482	INS	1814	L1MA9	LINE/L1
1	23964952	23965244	DEL	292	BOV-A2	SINE/Core-RTE
1	23969681	23969880	DEL	199	L1_BT	LINE/L1
1	24048620	24048620	INS	3017	L1MB1	LINE/L1
1	24195147	24195147	INS	2332	L1M3	LINE/L1
1	24255200	24255498	DEL	298	L1_BT	LINE/L1
1	24292562	24292562	INS	2524	L1MA9	LINE/L1
1	24298618	24298885	DEL	267	BOV-A2	SINE/Core-RTE
1	24325991	24325991	INS	985	L1M2	LINE/L1
1	24479893	24479893	INS	1510	L1M3	LINE/L1
1	24560958	24561186	DEL	228	L1_BT	LINE/L1
1	24746325	24746401	DEL	76	L1_BT	LINE/L1
1	24816179	24816462	DEL	283	L1_BT	LINE/L1
1	25102612	25102612	INS	155	HERV16-int	LTR/ERVL
1	25152021	25152941	DEL	920	L1_BT	LINE/L1
1	25400606	25400892	DEL	286	L1_BT	LINE/L1
1	25476945	25476945	INS	2397	L1MA9	LINE/L1
1	25508738	25508738	INS	1240	L1P5	LINE/L1
1	25519614	25519795	DEL	181	L1_BT	LINE/L1
1	25605037	25605037	INS	186	L1M3	LINE/L1
1	25682920	25683195	DEL	275	BOV-A2	SINE/Core-RTE
1	25709980	25710732	DEL	752	L1_BT	LINE/L1
1	25812340	25813107	DEL	767	BovB	LINE/RTE-BovB
1	25870967	25871235	DEL	268	BOV-A2	SINE/Core-RTE
1	25906243	25906243	INS	1511	L1M3	LINE/L1
1	25933963	25933963	INS	1113	L1M3	LINE/L1
1	26067837	26067942	DEL	105	L1_BT	LINE/L1
1	26488103	26488103	INS	638	L1MA9	LINE/L1
1	26710248	26710536	DEL	288	BOV-A2	SINE/Core-RTE
1	26712839	26712915	DEL	76	L1_BT	LINE/L1
1	26717857	26717857	INS	636	L1MA9	LINE/L1
1	26791635	26791860	DEL	225	L1_BT	LINE/L1
1	26948771	26948845	DEL	74	L1_BT	LINE/L1
1	27007597	27007690	DEL	93	L1_BT	LINE/L1
1	27017036	27017244	DEL	208	BOV-A2	SINE/Core-RTE
1	27018572	27018814	DEL	242	L1_BT	LINE/L1
1	27181790	27182418	DEL	628	L1_BT	LINE/L1
1	27224395	27224395	INS	985	L1MA9	LINE/L1
1	27391475	27391871	DEL	396	L1_BT	LINE/L1
1	27704608	27705301	DUP	693	BovB	LINE/RTE-BovB
1	27711508	27711508	INS	1096	L1MA9	LINE/L1
1	27720633	27720920	DEL	287	BOV-A2	SINE/Core-RTE
1	27734702	27734702	INS	719	L1MA9	LINE/L1
1	27751174	27752478	DEL	1304	BTLTR1B	LTR/ERVK
1	27756452	27756452	INS	744	L1MA9	LINE/L1
1	27881234	27881494	DEL	260	L1_BT	LINE/L1
1	27935099	27936288	DEL	1189	L1_BT	LINE/L1
1	27975554	27976076	DEL	522	L1_BT	LINE/L1
1	28000022	28000022	INS	385	L1MA9	LINE/L1
1	28065252	28065252	INS	2160	L1M3	LINE/L1
1	28186657	28186657	INS	4630	L1MA9	LINE/L1
1	28244398	28245614	DEL	1216	L1_BT	LINE/L1
1	28244622	28244622	INS	337	L1M2	LINE/L1
1	28265948	28265948	INS	157	L1M3	LINE/L1
1	28316362	28316362	INS	678	L1MC	LINE/L1
1	28350463	28350463	INS	581	L1MA9	LINE/L1
1	28401773	28401773	INS	1747	L1M3	LINE/L1
1	28427455	28427596	DEL	141	L1_BT	LINE/L1
1	28427963	28427963	INS	508	L1MA9	LINE/L1
1	28461921	28461921	INS	1899	L1M2	LINE/L1
1	28473119	28473119	INS	2044	L1MA9	LINE/L1
1	28498111	28498111	INS	8506	L1M4a2	LINE/L1
1	28673107	28673193	DEL	86	L1_BT	LINE/L1
1	28706293	28706293	INS	883	L1MA9	LINE/L1
1	28731507	28732023	DEL	516	L1_BT	LINE/L1
1	28749123	28749416	DEL	293	BOV-A2	SINE/Core-RTE
1	28750139	28750376	DEL	237	L1_BT	LINE/L1
1	28982157	28982473	DEL	316	L1_BT	LINE/L1
1	29222264	29222334	DEL	70	L1_BT	LINE/L1
1	29482693	29482693	INS	727	L1MA9	LINE/L1
1	29593770	29593770	INS	821	L1MA9	LINE/L1
1	29710726	29710878	DEL	152	L1_BT	LINE/L1
1	29810918	29811093	DEL	175	Bov-tA3	SINE/tRNA-Core-RTE
1	29856545	29856545	INS	2404	L1MA9	LINE/L1
1	30088093	30088375	DEL	282	BOV-A2	SINE/Core-RTE
1	30089586	30089876	DEL	290	BOV-A2	SINE/Core-RTE
1	30100560	30100560	INS	1102	L1MA9	LINE/L1
1	30110416	30110416	INS	820	L1MCa	LINE/L1
1	30122677	30122832	DEL	155	L1_BT	LINE/L1
1	30147078	30147078	INS	962	L1M3	LINE/L1
1	30222013	30224639	DEL	2626	L1_BT	LINE/L1
1	30430465	30430465	INS	341	L1M2	LINE/L1
1	30476179	30476544	DEL	365	L1_BT	LINE/L1
1	30620099	30620154	DEL	55	Bov-tA2	SINE/tRNA-Core-RTE
1	30714177	30714177	INS	3900	L1MA9	LINE/L1
1	30877972	30877972	INS	545	L1MC	LINE/L1
1	30898625	30898625	INS	1536	L1M3	LINE/L1
1	30951377	30952679	DEL	1302	BTLTR1B	LTR/ERVK
1	30956575	30956575	INS	798	L1M	LINE/L1
1	30990673	30990935	DEL	262	BovB	LINE/RTE-BovB
1	30994658	30994658	INS	1375	L1M3	LINE/L1
1	31076297	31076431	DEL	134	L1_BT	LINE/L1
1	31180429	31188979	DEL	8550	L1_BT	LINE/L1
1	31271651	31271878	DEL	227	L1_BT	LINE/L1
1	31299405	31299405	INS	668	L1M2	LINE/L1
1	31304977	31304977	INS	1401	L1M3	LINE/L1
1	31364170	31364170	INS	3098	L1MA9	LINE/L1
1	31436936	31436995	DEL	59	L1_BT	LINE/L1
1	31475559	31475559	INS	940	L1MA9	LINE/L1
1	31521650	31521650	INS	1497	L1PB4	LINE/L1
1	31597088	31602624	DEL	5536	L1_BT	LINE/L1
1	31615491	31615491	INS	1616	L1M4	LINE/L1
1	31621323	31621323	INS	1981	L1MA9	LINE/L1
1	31768182	31768182	INS	450	L1M	LINE/L1
1	31811873	31811873	INS	484	L1PB4	LINE/L1
1	31892155	31893412	DEL	1257	BTLTR1B	LTR/ERVK
1	31917502	31918225	DEL	723	L1_BT	LINE/L1
1	31975041	31975139	DEL	98	L1_BT	LINE/L1
1	31994251	31994251	INS	771	L1M3	LINE/L1
1	32112024	32112024	INS	2674	L1MA9	LINE/L1
1	32168182	32168182	INS	3059	L1MA9	LINE/L1
1	32200019	32200019	INS	682	L1MA9	LINE/L1
1	32306165	32306165	INS	750	L1MA9	LINE/L1
1	32637045	32637045	INS	1073	L1MA9	LINE/L1
1	32692487	32692586	DEL	99	L1_BT	LINE/L1
1	32869261	32869261	INS	440	L1MA9	LINE/L1
1	32905337	32905337	INS	544	L1MA9	LINE/L1
1	32992476	32992769	DEL	293	BOV-A2	SINE/Core-RTE
1	33053560	33053560	INS	577	L1MA9	LINE/L1
1	33088607	33088887	DEL	280	L1_BT	LINE/L1
1	33090990	33091322	DEL	332	L1_BT	LINE/L1
1	33092918	33093347	DEL	429	L1_BT	LINE/L1
1	33159726	33159726	INS	868	L1MA9	LINE/L1
1	33184579	33185016	DEL	437	BovB	LINE/RTE-BovB
1	33203240	33203657	DEL	417	L1_BT	LINE/L1
1	33203654	33203654	INS	232	L1M2	LINE/L1
1	33368741	33368741	INS	77	L1M2	LINE/L1
1	33485309	33485309	INS	1454	L1MA9	LINE/L1
1	33609513	33609622	DEL	109	L1_BT	LINE/L1
1	33615994	33615994	INS	2092	L1MA9	LINE/L1
1	33704294	33704518	DEL	224	L1_BT	LINE/L1
1	33790681	33790681	INS	8553	L1MB1	LINE/L1
1	33872198	33872198	INS	408	L1MA9	LINE/L1
1	34082035	34082174	DEL	139	L1_BT	LINE/L1
1	34093277	34093277	INS	788	L1MA9	LINE/L1
1	34133472	34133472	INS	1046	L1MA9	LINE/L1
1	34264880	34265151	DEL	271	BOV-A2	SINE/Core-RTE
1	34362649	34362649	INS	816	L1M3	LINE/L1
1	34435440	34435440	INS	51	L1M2	LINE/L1
1	34510015	34510015	INS	2345	L1MA9	LINE/L1
1	34588317	34589833	DEL	1516	ERVL-E-int	LTR/ERVL
1	34604485	34604485	INS	3817	L1MA9	LINE/L1
1	34631390	34632111	DEL	721	L1_BT	LINE/L1
1	34710029	34710029	INS	770	L1PB4	LINE/L1
1	34860389	34860477	DEL	88	L1_BT	LINE/L1
1	34974850	34974850	INS	355	L1M3	LINE/L1
1	35028767	35028975	DEL	208	L1_BT	LINE/L1
1	35256993	35256993	INS	863	L1M3	LINE/L1
1	35323968	35325067	DEL	1099	BTLTR1	LTR/ERVK
1	35528232	35533927	DEL	5695	L1_BT	LINE/L1
1	35615431	35615431	INS	1144	L1MB1	LINE/L1
1	35736978	35736978	INS	79	L1M3	LINE/L1
1	35826688	35826688	INS	1477	L1MA9	LINE/L1
1	35838044	35838044	INS	1663	L1MA9	LINE/L1
1	35936724	35936931	DEL	207	L1_BT	LINE/L1
1	35979172	35979172	INS	1810	L1MA9	LINE/L1
1	35981710	35981710	INS	1269	L1MA9	LINE/L1
1	36082018	36082018	INS	1109	L1MA9	LINE/L1
1	36239056	36239056	INS	1395	L1M4a2	LINE/L1
1	36371997	36373258	DUP	1261	BovB	LINE/RTE-BovB
1	36385553	36385813	DEL	260	BOV-A2	SINE/Core-RTE
1	36388674	36388674	INS	641	L1MA9	LINE/L1
1	36572655	36573883	DEL	1228	BTLTR1	LTR/ERVK
1	36598413	36598502	DEL	89	MIR3	SINE/MIR
1	36636696	36636696	INS	1176	L1M3	LINE/L1
1	36694394	36694394	INS	1981	L1MA9	LINE/L1
1	36789811	36790092	DEL	281	BOV-A2	SINE/Core-RTE
1	36827412	36827607	DEL	195	L1_BT	LINE/L1
1	36980895	36980895	INS	551	L1PB4	LINE/L1
1	37048092	37048092	INS	575	L1MA9	LINE/L1
1	37177400	37177400	INS	2953	MER58B	DNA/hAT-Charlie
1	37236620	37236728	DEL	108	L1_BT	LINE/L1
1	37472488	37472587	DEL	99	L1_BT	LINE/L1
1	37675806	37677096	DEL	1290	BTLTR1	LTR/ERVK
1	37720901	37720901	INS	224	L1M3	LINE/L1
1	37867171	37867171	INS	520	L1MA9	LINE/L1
1	37969529	37969598	DEL	69	Bov-tA3	SINE/tRNA-Core-RTE
1	37988034	37988034	INS	722	L1MA9	LINE/L1
1	38106874	38112158	DEL	5284	L1_BT	LINE/L1
1	38272241	38272241	INS	253	L1M5	LINE/L1
1	38376576	38376576	INS	2486	L1MA9	LINE/L1
1	38411973	38412059	DEL	86	L1_Art	LINE/L1
1	38426854	38429779	DEL	2925	L1_BT	LINE/L1
1	38572152	38572152	INS	252	MER21C	LTR/ERVL
1	38675841	38676247	DEL	406	L1_BT	LINE/L1
1	38709207	38709207	INS	183	L1M3	LINE/L1
1	38833615	38834742	DEL	1127	BTLTR1	LTR/ERVK
1	38918192	38918512	DEL	320	BovB	LINE/RTE-BovB
1	38922485	38922556	DEL	71	BOV-A2	SINE/Core-RTE
1	38934127	38934436	DEL	309	L2d2	LINE/L2
1	39037839	39037839	INS	1574	L1MEf	LINE/L1
1	39039178	39039264	DEL	86	L1_BT	LINE/L1
1	39094877	39094877	INS	1181	L1M2	LINE/L1
1	39262118	39262118	INS	779	L1MA9	LINE/L1
1	39305270	39305270	INS	2562	L1MA9	LINE/L1
1	39690912	39690912	INS	627	L1MA9	LINE/L1
1	39767679	39768020	DEL	341	L1MA9	LINE/L1
1	39810368	39810368	INS	552	L1MA9	LINE/L1
1	39815819	39815819	INS	2737	L1M3	LINE/L1
1	39837978	39837978	INS	1626	L1MA9	LINE/L1
1	39939059	39939146	DEL	87	L1_BT	LINE/L1
1	40084926	40085019	DEL	93	L1_BT	LINE/L1
1	40112811	40112811	INS	1560	L1MB1	LINE/L1
1	40159993	40159993	INS	501	L1MB2	LINE/L1
1	40216302	40216302	INS	591	L1MA9	LINE/L1
1	40216522	40216522	INS	1630	L1MA9	LINE/L1
1	40231167	40231167	INS	445	L1MA9	LINE/L1
1	40367457	40367457	INS	763	L1PB4	LINE/L1
1	40374866	40375052	DEL	186	L1_BT	LINE/L1
1	40384790	40385370	DEL	580	L1_BT	LINE/L1
1	40401408	40401408	INS	133	L1MA10	LINE/L1
1	40421050	40421298	DEL	248	BOV-A2	SINE/Core-RTE
1	40433082	40433082	INS	497	L1M3	LINE/L1
1	40567813	40567813	INS	953	L1P5	LINE/L1
1	40590357	40590674	DEL	317	L1_BT	LINE/L1
1	40665695	40665695	INS	2110	L1M3	LINE/L1
1	40679959	40680104	DEL	145	L1_BT	LINE/L1
1	40758423	40758423	INS	878	L1MA9	LINE/L1
1	40952540	40952540	INS	532	L1MA9	LINE/L1
1	41044876	41045102	DEL	226	L1_BT	LINE/L1
1	41155637	41155637	INS	510	L1MA9	LINE/L1
1	41191769	41191769	INS	441	L1MA9	LINE/L1
1	41246865	41246934	DEL	69	L1_BT	LINE/L1
1	41341616	41342021	DEL	405	L1_BT	LINE/L1
1	41461089	41461856	DEL	767	L1_BT	LINE/L1
1	41574954	41575057	DEL	103	L1_BT	LINE/L1
1	41609139	41609391	DEL	252	L1_BT	LINE/L1
1	41702685	41702685	INS	2056	L1MA9	LINE/L1
1	41715025	41715516	DEL	491	L1_BT	LINE/L1
1	41765391	41767376	DEL	1985	L1_BT	LINE/L1
1	41820811	41820921	DEL	110	L1_BT	LINE/L1
1	41844012	41844012	INS	610	L1MA9	LINE/L1
1	41889769	41889769	INS	2454	L1MA9	LINE/L1
1	42100314	42100314	INS	310	L1M3	LINE/L1
1	42100316	42101257	DEL	941	L1_BT	LINE/L1
1	42325305	42326678	DEL	1373	L1_BT	LINE/L1
1	42330162	42330358	DEL	196	Bov-tA2	SINE/tRNA-Core-RTE
1	42343889	42344771	DEL	882	LTR2_BT	LTR/ERVK
1	42381222	42381222	INS	585	L1MA9	LINE/L1
1	42388879	42388879	INS	2289	L1MA9	LINE/L1
1	42529057	42529057	INS	6624	L1M3	LINE/L1
1	42537867	42543976	DEL	6109	L1_BT	LINE/L1
1	42581428	42587048	DEL	5620	L1_BT	LINE/L1
1	42597712	42597951	DEL	239	BOV-A2	SINE/Core-RTE
1	42600427	42600720	DEL	293	BOV-A2	SINE/Core-RTE
1	42611278	42612576	DEL	1298	ERV2-1-LTR_BT	LTR/ERVK
1	42629234	42629234	INS	1200	L1M3	LINE/L1
1	42663567	42663854	DEL	287	L1_BT	LINE/L1
1	42665471	42665471	INS	927	L1PB4	LINE/L1
1	42665485	42665485	INS	1961	L1MA9	LINE/L1
1	42679109	42679237	DEL	128	L1_BT	LINE/L1
1	42717672	42717672	INS	1610	L1MA9	LINE/L1
1	42718611	42718671	DEL	60	L1_BT	LINE/L1
1	42743954	42743954	INS	3287	L1M3	LINE/L1
1	42773953	42773953	INS	508	L1MA9	LINE/L1
1	43177566	43177728	DUP	162	MIRb	SINE/MIR
1	43266976	43266976	INS	955	L1MA9	LINE/L1
1	43382851	43382913	DEL	62	L1_BT	LINE/L1
1	43405987	43406080	DEL	93	L1_BT	LINE/L1
1	43416190	43416298	DEL	108	L1_BT	LINE/L1
1	43421508	43421667	DEL	159	L1_BT	LINE/L1
1	43459755	43459755	INS	1712	L1MA9	LINE/L1
1	43486882	43486987	DEL	105	ERV54-EC_LTR	LTR/ERV1
1	43920216	43920216	INS	146	L1M3	LINE/L1
1	43933491	43933491	INS	3995	L1MA9	LINE/L1
1	43967608	43967608	INS	1060	L1MA9	LINE/L1
1	44090007	44090007	INS	1983	L1MEf	LINE/L1
1	44269852	44269852	INS	498	L1PB4	LINE/L1
1	44474540	44474540	INS	591	L1M5	LINE/L1
1	44476832	44476832	INS	177	L1MA9	LINE/L1
1	44499020	44499194	DEL	174	BOV-A2	SINE/Core-RTE
1	44518856	44518856	INS	622	L1M4	LINE/L1
1	44533411	44535516	DEL	2105	L1_BT	LINE/L1
1	44998440	44998614	DEL	174	L1_Art	LINE/L1
1	45012732	45012732	INS	8284	L1MA9	LINE/L1
1	45127002	45127767	DEL	765	ERV1-1C-LTR_BT	LTR/ERV1
1	45264850	45265076	DEL	226	L1_BT	LINE/L1
1	45352328	45352721	DEL	393	L1_BT	LINE/L1
1	45443512	45443512	INS	141	L1MC1	LINE/L1
1	45497207	45502670	DEL	5463	L1_BT	LINE/L1
1	45514819	45514819	INS	915	L1MA9	LINE/L1
1	45680048	45680048	INS	2857	L1M3	LINE/L1
1	45716341	45716341	INS	2289	L1MA9	LINE/L1
1	45855285	45855285	INS	391	L1MC3	LINE/L1
1	46274510	46274584	DEL	74	L1_BT	LINE/L1
1	46811464	46811693	DEL	229	L1_BT	LINE/L1
1	46864835	46865131	DEL	296	L1_BT	LINE/L1
1	47055374	47055374	INS	1250	L1MA9	LINE/L1
1	47059067	47059067	INS	3202	L1MA9	LINE/L1
1	47076101	47076958	DEL	857	BTLTR1B	LTR/ERVK
1	47113160	47113160	INS	829	L1MA9	LINE/L1
1	47166497	47166497	INS	990	L1MA9	LINE/L1
1	47392058	47392058	INS	910	L1M3	LINE/L1
1	47496665	47496665	INS	869	L1MA9	LINE/L1
1	47509176	47509400	DEL	224	L1_BT	LINE/L1
1	47558371	47558659	DEL	288	L1_BT	LINE/L1
1	47589015	47589292	DEL	277	L1_BT	LINE/L1
1	47601298	47601298	INS	644	L1M2	LINE/L1
1	47605072	47605072	INS	1498	L1M3	LINE/L1
1	47651466	47652561	DEL	1095	L1_BT	LINE/L1
1	47659377	47660059	DEL	682	L1_BT	LINE/L1
1	47766088	47766299	DEL	211	L1_BT	LINE/L1
1	47778815	47778815	INS	829	L1M5	LINE/L1
1	47980944	47980944	INS	1377	L1MA9	LINE/L1
1	48151213	48154426	DEL	3213	L1_BT	LINE/L1
1	48176958	48176958	INS	855	L1MA9	LINE/L1
1	48222222	48222222	INS	557	L1MA9	LINE/L1
1	48232891	48233144	DEL	253	L1_BT	LINE/L1
1	48287906	48288103	DEL	197	L1_BT	LINE/L1
1	48320081	48320329	DEL	248	L1_BT	LINE/L1
1	48340234	48340295	DEL	61	L1_BT	LINE/L1
1	48362575	48362575	INS	4907	L1M2	LINE/L1
1	48382949	48383469	DEL	520	L1_BT	LINE/L1
1	48421113	48421113	INS	534	L1MA9	LINE/L1
1	48570465	48570465	INS	639	L1MA9	LINE/L1
1	48581186	48581186	INS	216	L1ME3A	LINE/L1
1	48595565	48595852	DEL	287	L1_BT	LINE/L1
1	48707311	48707311	INS	771	L1PB4	LINE/L1
1	48779718	48779718	INS	594	L1PB4	LINE/L1
1	48899793	48899793	INS	61	L1M4	LINE/L1
1	49013219	49013219	INS	7906	L1M3	LINE/L1
1	49060735	49060735	INS	2527	L2	LINE/L2
1	49148275	49149031	DEL	756	L1MB1	LINE/L1
1	49148665	49148665	INS	546	L1MA9	LINE/L1
1	49188465	49188749	DEL	284	BOV-A2	SINE/Core-RTE
1	49297050	49297516	DEL	466	L1_BT	LINE/L1
1	49329775	49329908	DEL	133	L1_BT	LINE/L1
1	49481562	49482841	DEL	1279	BTLTR1B	LTR/ERVK
1	49655694	49656157	DEL	463	L1_BT	LINE/L1
1	49657668	49657668	INS	1495	L1MA9	LINE/L1
1	50149917	50150188	DEL	271	L1_BT	LINE/L1
1	50151334	50151334	INS	60	L1M	LINE/L1
1	50265863	50265974	DEL	111	BOV-A2	SINE/Core-RTE
1	50295609	50295609	INS	154	L2	LINE/L2
1	50332214	50332571	DEL	357	L1_BT	LINE/L1
1	50781105	50781105	INS	569	L1MA9	LINE/L1
1	50897074	50897343	DEL	269	L1_BT	LINE/L1
1	50980568	50980568	INS	1377	L1MA9	LINE/L1
1	51085320	51085320	INS	781	L1MA9	LINE/L1
1	51189986	51190341	DEL	355	L1_BT	LINE/L1
1	51369130	51369418	DEL	288	BOV-A2	SINE/Core-RTE
1	51372181	51373590	DEL	1409	BovB	LINE/RTE-BovB
1	51403418	51403763	DEL	345	L1_BT	LINE/L1
1	51408996	51410499	DEL	1503	L1_BT	LINE/L1
1	51443944	51444380	DEL	436	L1_BT	LINE/L1
1	51456043	51456473	DEL	430	L1_BT	LINE/L1
1	51483647	51484944	DEL	1297	ERV2-1-LTR_BT	LTR/ERVK
1	51533605	51533948	DEL	343	L1_BT	LINE/L1
1	51559411	51559495	DEL	84	L1_BT	LINE/L1
1	51917893	51918467	DEL	574	L1_BT	LINE/L1
1	51933730	51933730	INS	168	L1MA9	LINE/L1
1	51972988	51974822	DEL	1834	L1_BT	LINE/L1
1	52586111	52586111	INS	8387	L1M4c	LINE/L1
1	53053553	53053833	DEL	280	BOV-A2	SINE/Core-RTE
1	53062229	53062229	INS	847	L1MA9	LINE/L1
1	53295574	53295574	INS	2275	L1MA9	LINE/L1
1	53322569	53322756	DEL	187	L1_BT	LINE/L1
1	53334648	53334972	DEL	324	L1_BT	LINE/L1
1	53334979	53334979	INS	836	L1MA9	LINE/L1
1	53525387	53525619	DEL	232	Bov-tA3	SINE/tRNA-Core-RTE
1	53526387	53528658	DEL	2271	L1_BT	LINE/L1
1	53529507	53530142	DEL	635	L1_BT	LINE/L1
1	53610776	53610776	INS	158	L2	LINE/L2
1	53809568	53809673	DEL	105	L1_BT	LINE/L1
1	53823786	53823860	DEL	74	L1_BT	LINE/L1
1	54498819	54499012	DEL	193	L1_BT	LINE/L1
1	54507372	54507372	INS	152	L1M3	LINE/L1
1	54540498	54549108	DEL	8610	L1_BT	LINE/L1
1	54631416	54631416	INS	642	L1MA9	LINE/L1
1	54804227	54804227	INS	579	HERV16-int	LTR/ERVL
1	54840502	54840502	INS	344	L1M2	LINE/L1
1	54932137	54932137	INS	741	L1MA9	LINE/L1
1	54969342	54977727	DEL	8385	L1_BT	LINE/L1
1	55007702	55007702	INS	891	L1MA9	LINE/L1
1	55016309	55019158	DEL	2849	L1_BT	LINE/L1
1	55103913	55112463	DEL	8550	L1_BT	LINE/L1
1	55147679	55147679	INS	1225	L1M3	LINE/L1
1	55164680	55164680	INS	357	L1M3	LINE/L1
1	55167709	55167837	DEL	128	L1_BT	LINE/L1
1	55168422	55168422	INS	826	L1MA9	LINE/L1
1	55172854	55172854	INS	1593	L1MA9	LINE/L1
1	55185833	55186052	DEL	219	L1_BT	LINE/L1
1	55219696	55219989	DEL	293	L1_BT	LINE/L1
1	55239959	55240324	DEL	365	L1_BT	LINE/L1
1	55290609	55290609	INS	644	L1MA9	LINE/L1
1	55546393	55546393	INS	839	L1MA9	LINE/L1
1	55586599	55586899	DEL	300	L1_BT	LINE/L1
1	55708979	55709197	DEL	218	L1_BT	LINE/L1
1	56129097	56129097	INS	4638	L1MA9	LINE/L1
1	56161661	56161901	DEL	240	BOV-A2	SINE/Core-RTE
1	56169124	56170428	DEL	1304	BTLTR1B	LTR/ERVK
1	56246037	56246037	INS	936	L1MA9	LINE/L1
1	56364985	56365246	DEL	261	L1_BT	LINE/L1
1	56384457	56384704	DUP	247	BOV-A2	SINE/Core-RTE
1	56604513	56604789	DEL	276	BOV-A2	SINE/Core-RTE
1	56754595	56754595	INS	797	L1MA9	LINE/L1
1	56862909	56863178	DEL	269	BOV-A2	SINE/Core-RTE
1	56958483	56958483	INS	169	L1M4c	LINE/L1
1	56967780	56968020	DEL	240	L1_BT	LINE/L1
1	56995907	56995907	INS	1177	L1M2	LINE/L1
1	57004208	57004208	INS	582	L1MA9	LINE/L1
1	57049088	57049088	INS	335	L1MA9	LINE/L1
1	57081362	57081362	INS	2815	L1MC4	LINE/L1
1	57220202	57220297	DEL	95	L1_BT	LINE/L1
1	57499262	57499262	INS	514	L1MA9	LINE/L1
1	57506891	57507105	DEL	214	L1_BT	LINE/L1
1	57571991	57573351	DEL	1360	L1_BT	LINE/L1
1	57604488	57604740	DEL	252	L1_BT	LINE/L1
1	57695649	57699519	DEL	3870	L1_BT	LINE/L1
1	57730581	57730581	INS	982	L1M2	LINE/L1
1	57762930	57762930	INS	8445	L1MEf	LINE/L1
1	58075835	58075835	INS	744	L1MA9	LINE/L1
1	58357523	58357523	INS	803	L1MA9	LINE/L1
1	58681843	58681843	INS	2247	L1MA9	LINE/L1
1	58697609	58697897	DEL	288	L1_BT	LINE/L1
1	59455342	59455342	INS	1235	L1M3	LINE/L1
1	59455346	59455346	INS	2226	L1M3	LINE/L1
1	59590405	59590405	INS	7837	L1MDa	LINE/L1
1	59672985	59672985	INS	1566	L1M3	LINE/L1
1	60007480	60007480	INS	616	L2a	LINE/L2
1	60040797	60040797	INS	890	L1MA9	LINE/L1
1	60242138	60242138	INS	1239	L1MA9	LINE/L1
1	60267163	60267163	INS	684	L1MA9	LINE/L1
1	60352940	60352940	INS	163	L1M3	LINE/L1
1	60371102	60371382	DUP	280	BOV-A2	SINE/Core-RTE
1	60419673	60420014	DEL	341	L1_BT	LINE/L1
1	60859880	60866316	DEL	6436	L1_BT	LINE/L1
1	60890973	60891195	DEL	222	L1_BT	LINE/L1
1	60936231	60936231	INS	309	L1M3	LINE/L1
1	61107071	61107071	INS	8456	L1MB1	LINE/L1
1	61202768	61204170	DEL	1402	BTLTR1B1	LTR/ERVK
1	61227971	61227971	INS	132	L1M3	LINE/L1
1	61267617	61268067	DEL	450	L1_BT	LINE/L1
1	61377783	61377783	INS	84	MLT1H2	LTR/ERVL-MaLR
1	61389367	61397910	DEL	8543	L1_BT	LINE/L1
1	61557850	61557850	INS	3152	L2b	LINE/L2
1	61974727	61974727	INS	8515	L1MA9	LINE/L1
1	61999691	61999691	INS	215	L1MA9	LINE/L1
1	62111049	62112009	DEL	960	L1_BT	LINE/L1
1	62124042	62124042	INS	2943	L1MA9	LINE/L1
1	62182374	62182657	DEL	283	BovB	LINE/RTE-BovB
1	62193373	62193373	INS	700	L1MA9	LINE/L1
1	62224132	62224132	INS	547	L1PB4	LINE/L1
1	62259326	62259326	INS	1306	L1MA9	LINE/L1
1	62362619	62362619	INS	895	L1MA9	LINE/L1
1	62473543	62473543	INS	3300	L1MA9	LINE/L1
1	62574944	62576140	DEL	1196	BovB	LINE/RTE-BovB
1	62752470	62752470	INS	1538	L1MA9	LINE/L1
1	62915916	62916058	DEL	142	L1_BT	LINE/L1
1	62940288	62940514	DEL	226	Bov-tA2	SINE/tRNA-Core-RTE
1	62940910	62941223	DEL	313	L1_BT	LINE/L1
1	63076330	63077452	DEL	1122	BTLTR1	LTR/ERVK
1	63124454	63124532	DEL	78	L1_BT	LINE/L1
1	63312962	63319408	DEL	6446	L1_BT	LINE/L1
1	63813784	63813784	INS	673	L1M2	LINE/L1
1	63817772	63823273	DEL	5501	L1_BT	LINE/L1
1	64459066	64459348	DEL	282	BOV-A2	SINE/Core-RTE
1	64512439	64512439	INS	2010	L1M3	LINE/L1
1	64537625	64537625	INS	535	L1M3	LINE/L1
1	64633823	64633823	INS	1081	L1MEd	LINE/L1
1	65051061	65051061	INS	1231	L1MA9	LINE/L1
1	65088418	65088511	DEL	93	L1_BT	LINE/L1
1	65249927	65250310	DEL	383	L1_BT	LINE/L1
1	65511798	65511798	INS	779	L1M2	LINE/L1
1	65549862	65549937	DEL	75	L1_BT	LINE/L1
1	65676450	65677836	DEL	1386	BTLTR1B1	LTR/ERVK
1	65725042	65725042	INS	104	L1MDa	LINE/L1
1	65729669	65729669	INS	793	L1M3	LINE/L1
1	65737074	65737252	DEL	178	BOV-A2	SINE/Core-RTE
1	65740528	65740528	INS	362	L1MA9	LINE/L1
1	65769756	65769756	INS	907	L1MA9	LINE/L1
1	65771362	65771362	INS	952	L1MA9	LINE/L1
1	65782026	65782026	INS	3891	L1M4a1	LINE/L1
1	65910687	65910687	INS	1257	L1M3	LINE/L1
1	65953227	65953430	DEL	203	Bov-tA3	SINE/tRNA-Core-RTE
1	66123069	66123069	INS	963	L1M4	LINE/L1
1	66420129	66426572	DEL	6443	L1_BT	LINE/L1
1	66638681	66638681	INS	2665	L1M4	LINE/L1
1	66897935	66898042	DEL	107	L1_BT	LINE/L1
1	67174290	67174290	INS	638	L1MA9	LINE/L1
1	67232175	67232175	INS	93	L1MD	LINE/L1
1	67623327	67623600	DEL	273	BOV-A2	SINE/Core-RTE
1	67880793	67880793	INS	113	L1M3	LINE/L1
1	67887119	67887119	INS	707	Eutr11	DNA
1	67887119	67887119	INS	912	Eutr11	DNA
1	67927485	67927631	DEL	146	L1_BT	LINE/L1
1	68118629	68118629	INS	715	L1MA9	LINE/L1
1	68283902	68283902	INS	1020	L1M3	LINE/L1
1	68414218	68414218	INS	173	MIRb	SINE/MIR
1	68635196	68635196	INS	853	L1MA9	LINE/L1
1	68638094	68638094	INS	724	L1MA9	LINE/L1
1	68927580	68927580	INS	2736	L1MA9	LINE/L1
1	69069693	69069693	INS	499	MLT1B	LTR/ERVL-MaLR
1	69352615	69352906	DEL	291	BOV-A2	SINE/Core-RTE
1	69694138	69694138	INS	385	MLT1D	LTR/ERVL-MaLR
1	69922892	69922892	INS	2459	L1MA9	LINE/L1
1	70227058	70227562	DEL	504	L1_BT	LINE/L1
1	70584292	70584292	INS	544	MIRb	SINE/MIR
1	70594915	70594915	INS	133	L1PB4	LINE/L1
1	70951669	70951669	INS	558	L1MA9	LINE/L1
1	71079825	71079825	INS	1129	L1MA9	LINE/L1
1	71761165	71761165	INS	192	MER3	DNA/hAT-Charlie
1	71989148	71989148	INS	57	L1MD	LINE/L1
1	72012134	72012134	INS	209	MLT1C	LTR/ERVL-MaLR
1	72060085	72060085	INS	942	L1MB1	LINE/L1
1	72121127	72121127	INS	715	L1MA9	LINE/L1
1	72172677	72173022	DEL	345	L1_BT	LINE/L1
1	72219724	72219724	INS	3131	L1MB1	LINE/L1
1	72258190	72258190	INS	560	L1MC	LINE/L1
1	72292952	72293226	DEL	274	BOV-A2	SINE/Core-RTE
1	72305405	72305547	DEL	142	BOV-A2	SINE/Core-RTE
1	72646652	72646652	INS	200	L1MC	LINE/L1
1	73037334	73037444	DEL	110	ERV1-1-LTR_BT	LTR/ERV1
1	73065350	73065350	INS	1440	L1MA9	LINE/L1
1	73264356	73264624	DEL	268	BOV-A2	SINE/Core-RTE
1	73325470	73325470	INS	79	MIRb	SINE/MIR
1	73436417	73436564	DEL	147	L1_BT	LINE/L1
1	73951150	73952041	DEL	891	L1_BT	LINE/L1
1	74241156	74242521	DEL	1365	L1_BT	LINE/L1
1	74297566	74297566	INS	720	L1MA9	LINE/L1
1	74322167	74323657	DEL	1490	BovB	LINE/RTE-BovB
1	74376879	74376879	INS	703	L1MA9	LINE/L1
1	74403564	74403564	INS	622	L1PB4	LINE/L1
1	74471527	74472628	DEL	1101	BTLTR1	LTR/ERVK
1	74487336	74487336	INS	1583	L1MA9	LINE/L1
1	74565859	74567088	DEL	1229	BTLTR1	LTR/ERVK
1	74626783	74627072	DEL	289	L1_BT	LINE/L1
1	74650350	74650350	INS	284	MLT1A	LTR/ERVL-MaLR
1	74732112	74732112	INS	1267	L1MA9	LINE/L1
1	74732645	74734160	DEL	1515	L1_BT	LINE/L1
1	74754216	74754216	INS	2729	L1MA9	LINE/L1
1	74758060	74758060	INS	1442	L1MA9	LINE/L1
1	74786281	74786281	INS	1116	L1M2	LINE/L1
1	74925904	74926422	DEL	518	L1_BT	LINE/L1
1	75075861	75075861	INS	969	L1MA9	LINE/L1
1	75159927	75160163	DEL	236	L1_BT	LINE/L1
1	75193040	75193040	INS	1392	L1MA9	LINE/L1
1	75351302	75352073	DEL	771	BovB	LINE/RTE-BovB
1	75467735	75467735	INS	987	L1M3	LINE/L1
1	75551140	75551140	INS	1300	L1MA9	LINE/L1
1	75730384	75730962	DEL	578	BovB	LINE/RTE-BovB
1	75735636	75735841	DEL	205	L1_BT	LINE/L1
1	76317290	76317290	INS	8373	L1M4	LINE/L1
1	76388227	76388227	INS	745	L1MA9	LINE/L1
1	76610153	76610524	DEL	371	L1_BT	LINE/L1
1	76618738	76618738	INS	692	L1M3	LINE/L1
1	76826869	76826986	DEL	117	L1_BT	LINE/L1
1	76877343	76877651	DEL	308	L1_BT	LINE/L1
1	77163742	77165128	DEL	1386	L1_BT	LINE/L1
1	77674626	77674626	INS	1176	L1M3	LINE/L1
1	77737295	77737295	INS	978	L1MA9	LINE/L1
1	77842345	77850916	DEL	8571	L1_BT	LINE/L1
1	77894941	77894941	INS	3832	L1MA9	LINE/L1
1	77976492	77977012	DEL	520	L1_BT	LINE/L1
1	78318563	78318563	INS	1099	L1MA9	LINE/L1
1	78610698	78610952	DEL	254	L1_BT	LINE/L1
1	78616318	78616318	INS	1941	MLT1D	LTR/ERVL-MaLR
1	80367005	80367005	INS	570	L1MA9	LINE/L1
1	81330793	81330793	INS	59	L1M3	LINE/L1
1	81476361	81477650	DEL	1289	BTLTR1B	LTR/ERVK
1	81523089	81523487	DEL	398	L1_BT	LINE/L1
1	82156634	82157388	DEL	754	ERV1-1C-LTR_BT	LTR/ERV1
1	82193370	82193370	INS	217	MIR	SINE/MIR
1	82232580	82232580	INS	2455	L1MA9	LINE/L1
1	82294220	82294220	INS	2219	L1MA9	LINE/L1
1	82298343	82299132	DEL	789	L1MEa	LINE/L1
1	82305675	82305834	DEL	159	L1MA9	LINE/L1
1	82400913	82400913	INS	503	L1PB4	LINE/L1
1	82581085	82581230	DEL	145	BOV-A2	SINE/Core-RTE
1	83134574	83134718	DEL	144	L1_BT	LINE/L1
1	84096592	84096592	INS	146	L1M3	LINE/L1
1	84365951	84367186	DEL	1235	BTLTR1B1	LTR/ERVK
1	84447374	84447374	INS	836	L1MA9	LINE/L1
1	84617766	84617766	INS	795	MER63D	DNA/hAT-Tip100
1	84758881	84758881	INS	1013	L1M2	LINE/L1
1	85042383	85042383	INS	114	MER5A	DNA/hAT-Charlie
1	85858528	85859048	DEL	520	L1_BT	LINE/L1
1	86164956	86164956	INS	523	L1MA9	LINE/L1
1	86281639	86281791	DEL	152	MIR3	SINE/MIR
1	86342116	86342116	INS	1802	L1M3	LINE/L1
1	86439740	86439740	INS	2236	L1MA9	LINE/L1
1	86512860	86512860	INS	2532	L1MA9	LINE/L1
1	86558115	86558230	DEL	115	L1_BT	LINE/L1
1	86581479	86582737	DEL	1258	BTLTR1B1	LTR/ERVK
1	86588648	86594150	DEL	5502	L1_BT	LINE/L1
1	86672185	86672185	INS	1608	L1MA9	LINE/L1
1	86694731	86694731	INS	1004	L1M3	LINE/L1
1	86754783	86754847	DEL	64	L1_BT	LINE/L1
1	86816963	86816963	INS	1544	L1MA9	LINE/L1
1	86888373	86888874	DEL	501	L1_BT	LINE/L1
1	86933387	86933387	INS	206	L1M2	LINE/L1
1	87017569	87017654	DEL	85	L1_BT	LINE/L1
1	87779101	87779202	DEL	101	L1_BT	LINE/L1
1	87802183	87802183	INS	1479	L1MB1	LINE/L1
1	88030452	88030452	INS	1275	L1MEf	LINE/L1
1	88057285	88057285	INS	1888	L1MB1	LINE/L1
1	88085070	88086363	DEL	1293	BTLTR1B	LTR/ERVK
1	88128080	88128080	INS	8241	L1M5	LINE/L1
1	88220970	88221162	DEL	192	L1_BT	LINE/L1
1	88282196	88282264	DEL	68	MIRb	SINE/MIR
1	88818336	88818558	DEL	222	L1_BT	LINE/L1
1	88961264	88961264	INS	6200	L1MEf	LINE/L1
1	88967139	88967215	DEL	76	L1_BT	LINE/L1
1	89044906	89045099	DEL	193	L1_BT	LINE/L1
1	89145659	89146398	DEL	739	L1_BT	LINE/L1
1	89409542	89418111	DEL	8569	L1_BT	LINE/L1
1	89422692	89422692	INS	8643	L1MEf	LINE/L1
1	89462002	89467256	DEL	5254	L1_BT	LINE/L1
1	89588271	89589090	DEL	819	L1_BT	LINE/L1
1	90196188	90197519	DEL	1331	L1_BT	LINE/L1
1	90196192	90197536	DUP	1344	L1_BT	LINE/L1
1	90392041	90392041	INS	667	L1MA9	LINE/L1
1	90405787	90405970	DEL	183	L1_BT	LINE/L1
1	90436884	90437286	DEL	402	L1_BT	LINE/L1
1	90517366	90517366	INS	1183	L1MEg	LINE/L1
1	90740677	90740791	DEL	114	Bov-tA2	SINE/tRNA-Core-RTE
1	90805450	90805721	DEL	271	L1_BT	LINE/L1
1	90809267	90809267	INS	1176	L1M3	LINE/L1
1	90847277	90847277	INS	1041	L1MA9	LINE/L1
1	90992638	90992638	INS	1446	L1MA9	LINE/L1
1	91182699	91182699	INS	1980	L1MA9	LINE/L1
1	91202732	91203214	DEL	482	L1_BT	LINE/L1
1	91320179	91323198	DEL	3019	L1_BT	LINE/L1
1	91466904	91466904	INS	681	L1MA9	LINE/L1
1	91481966	91481966	INS	2823	L1MA9	LINE/L1
1	91496549	91496549	INS	883	L1M3	LINE/L1
1	91542139	91542139	INS	119	L1MA10	LINE/L1
1	91656865	91656865	INS	1706	L1M3	LINE/L1
1	91689252	91690511	DEL	1259	BTLTR1B1	LTR/ERVK
1	91722011	91722332	DEL	321	L1_BT	LINE/L1
1	91796505	91796697	DEL	192	L1_BT	LINE/L1
1	91907416	91912926	DEL	5510	L1_BT	LINE/L1
1	92324582	92324582	INS	126	L1M3	LINE/L1
1	92614355	92614624	DEL	269	L1_BT	LINE/L1
1	92873933	92874262	DEL	329	L1_BT	LINE/L1
1	92899829	92899829	INS	1780	L1M3	LINE/L1
1	93014917	93015510	DEL	593	L1_BT	LINE/L1
1	93285837	93286091	DEL	254	L1_BT	LINE/L1
1	93285840	93285840	INS	1909	L1MA9	LINE/L1
1	93367530	93367530	INS	620	L1MA9	LINE/L1
1	93628276	93628276	INS	847	L1MA9	LINE/L1
1	93647046	93647453	DEL	407	L1_BT	LINE/L1
1	93672197	93672633	DEL	436	L1_BT	LINE/L1
1	93689041	93689041	INS	2153	L1M3	LINE/L1
1	93852936	93853073	DEL	137	L1ME1	LINE/L1
1	94155661	94156244	DEL	583	BovB	LINE/RTE-BovB
1	94342481	94342896	DEL	415	L1_BT	LINE/L1
1	94436626	94437379	DEL	753	ERV1-1C-LTR_BT	LTR/ERV1
1	94700414	94700414	INS	4062	L1M3	LINE/L1
1	94950157	94950157	INS	4590	MLT1C	LTR/ERVL-MaLR
1	95004304	95004405	DEL	101	L1_BT	LINE/L1
1	95005697	95005697	INS	586	L1M3	LINE/L1
1	95005706	95005706	INS	9249	L1M3	LINE/L1
1	95114409	95114474	DEL	65	BOV-A2	SINE/Core-RTE
1	95365983	95365983	INS	1031	L1MA9	LINE/L1
1	95745303	95745303	INS	8252	L1MA9	LINE/L1
1	95754616	95755104	DEL	488	L1_BT	LINE/L1
1	96273505	96276208	DEL	2703	L1_BT	LINE/L1
1	96340881	96340881	INS	876	L1MA9	LINE/L1
1	96341159	96341327	DEL	168	L3	LINE/CR1
1	96750624	96759183	DEL	8559	L1_BT	LINE/L1
1	96799517	96799601	DEL	84	L1_BT	LINE/L1
1	97370219	97370611	DEL	392	L1_BT	LINE/L1
1	97487586	97487836	DEL	250	L1MA9	LINE/L1
1	97491348	97491348	INS	700	L1MA9	LINE/L1
1	97637501	97638864	DEL	1363	BovB	LINE/RTE-BovB
1	98074881	98074881	INS	700	L1MA9	LINE/L1
1	98432003	98432250	DEL	247	L1_BT	LINE/L1
1	98724158	98724158	INS	801	L1MA9	LINE/L1
1	98737248	98737930	DEL	682	L1_BT	LINE/L1
1	98766969	98766969	INS	685	L1PB4	LINE/L1
1	99163528	99163669	DEL	141	BOV-A2	SINE/Core-RTE
1	99187897	99193404	DEL	5507	L1_BT	LINE/L1
1	99243846	99243846	INS	2292	L1MA9	LINE/L1
1	99440510	99440510	INS	851	L1MA9	LINE/L1
1	99615535	99615627	DEL	92	L1_BT	LINE/L1
1	99690548	99690548	INS	1619	L1MA9	LINE/L1
1	100010137	100010137	INS	855	L1MA9	LINE/L1
1	100327583	100327583	INS	1690	L1MA9	LINE/L1
1	100331420	100331787	DEL	367	L1_BT	LINE/L1
1	100453735	100453735	INS	1151	L1M3	LINE/L1
1	100466523	100466968	DEL	445	L1_BT	LINE/L1
1	100511685	100511685	INS	1055	L1MA9	LINE/L1
1	100531181	100531181	INS	3174	L1MEf	LINE/L1
1	100696585	100696585	INS	668	L1MA9	LINE/L1
1	100714946	100715233	DEL	287	BOV-A2	SINE/Core-RTE
1	100723819	100724352	DEL	533	L1_BT	LINE/L1
1	100910444	100911653	DEL	1209	L1_BT	LINE/L1
1	100994075	100994075	INS	2261	L1M3	LINE/L1
1	101029779	101029944	DEL	165	L1_BT	LINE/L1
1	101079176	101079176	INS	689	L1MA9	LINE/L1
1	101288402	101288402	INS	105	L1M3	LINE/L1
1	101356375	101356458	DEL	83	L1_BT	LINE/L1
1	101381497	101381497	INS	1405	L1M3	LINE/L1
1	101449502	101449502	INS	602	L1MA9	LINE/L1
1	101501149	101501222	DEL	73	Bov-tA2	SINE/tRNA-Core-RTE
1	101740877	101741022	DEL	145	L1_BT	LINE/L1
1	101911434	101911496	DEL	62	L1_BT	LINE/L1
1	102028115	102028319	DEL	204	L1_BT	LINE/L1
1	102054722	102054837	DEL	115	L1_BT	LINE/L1
1	102147457	102147998	DEL	541	L1_BT	LINE/L1
1	102278876	102278876	INS	568	L1MA9	LINE/L1
1	102279479	102279856	DEL	377	L1_BT	LINE/L1
1	102311116	102311116	INS	550	L1MA9	LINE/L1
1	102551713	102551713	INS	702	L1MA9	LINE/L1
1	102587232	102587507	DEL	275	L1_BT	LINE/L1
1	102726119	102726119	INS	1034	L1M3	LINE/L1
1	102741644	102741644	INS	1096	L1MA9	LINE/L1
1	102805583	102805748	DEL	165	L1_BT	LINE/L1
1	102812971	102813058	DEL	87	MLT1F2	LTR/ERVL-MaLR
1	102957661	102957661	INS	735	L1MA9	LINE/L1
1	103110540	103110540	INS	3600	L1MA9	LINE/L1
1	103112975	103112975	INS	296	L1M2	LINE/L1
1	103269620	103272404	DEL	2784	L1_BT	LINE/L1
1	103296580	103296900	DEL	320	L1_BT	LINE/L1
1	103510707	103510707	INS	2954	L1M2	LINE/L1
1	103510707	103510707	INS	2954	L1MA9	LINE/L1
1	103510707	103510707	INS	3565	L1M2	LINE/L1
1	103510707	103510707	INS	3565	L1MA9	LINE/L1
1	103537545	103537763	DEL	218	L1_BT	LINE/L1
1	103698732	103698732	INS	260	L1MA9	LINE/L1
1	103827690	103827690	INS	66	L1MD3	LINE/L1
1	103957190	103957190	INS	596	L1MA9	LINE/L1
1	104105443	104105443	INS	872	L1MA9	LINE/L1
1	104126382	104127236	DEL	854	L1_BT	LINE/L1
1	104127248	104127248	INS	323	L1M2	LINE/L1
1	104163242	104163518	DEL	276	L1_BT	LINE/L1
1	104376989	104376989	INS	869	L1MA9	LINE/L1
1	104387522	104387522	INS	1235	L1M3	LINE/L1
1	104430648	104436193	DEL	5545	L1_BT	LINE/L1
1	104442668	104442793	DEL	125	L1_BT	LINE/L1
1	104481015	104481015	INS	780	L1MA9	LINE/L1
1	104510293	104510293	INS	918	L1MA9	LINE/L1
1	104571840	104571840	INS	8527	L1MDa	LINE/L1
1	104585678	104586916	DEL	1238	L1_BT	LINE/L1
1	104588212	104588826	DEL	614	L1_BT	LINE/L1
1	104631892	104632331	DEL	439	BovB	LINE/RTE-BovB
1	104745007	104745468	DEL	461	L1_BT	LINE/L1
1	104785610	104785610	INS	678	L1M3	LINE/L1
1	104823053	104823053	INS	143	EuthAT-2	DNA/hAT-Ac
1	104854741	104854741	INS	830	L1MA9	LINE/L1
1	105015510	105015626	DEL	116	L1_BT	LINE/L1
1	105068517	105068517	INS	604	L1MA9	LINE/L1
1	105076379	105076933	DUP	554	BovB	LINE/RTE-BovB
1	105163177	105163177	INS	1823	L1MA9	LINE/L1
1	105172686	105174062	DEL	1376	L1_BT	LINE/L1
1	105176652	105176652	INS	1119	L1M3	LINE/L1
1	105225283	105225283	INS	4431	L1MB3	LINE/L1
1	105418266	105418931	DEL	665	L1-2_BT	LINE/L1
1	105454800	105454997	DEL	197	L1-2_BT	LINE/L1
1	105573820	105573901	DEL	81	L1_BT	LINE/L1
1	105624509	105624789	DEL	280	L1_BT	LINE/L1
1	105757922	105757922	INS	555	L1M3	LINE/L1
1	105790539	105790806	DEL	267	L1_BT	LINE/L1
1	105854640	105855522	DEL	882	L1_BT	LINE/L1
1	105863868	105864900	DEL	1032	L1_BT	LINE/L1
1	105967043	105967224	DEL	181	BOV-A2	SINE/Core-RTE
1	105970315	105970315	INS	8536	L1MA9	LINE/L1
1	106136869	106137087	DEL	218	L1_BT	LINE/L1
1	106150827	106150827	INS	1230	L1M3	LINE/L1
1	106245861	106245861	INS	8265	L1M4c	LINE/L1
1	106621931	106621931	INS	127	L1MD	LINE/L1
1	106847681	106847681	INS	497	L1M3	LINE/L1
1	107161195	107161954	DEL	759	L1_BT	LINE/L1
1	107628749	107629111	DEL	362	L1_BT	LINE/L1
1	108014694	108014694	INS	686	L1MA9	LINE/L1
1	108343255	108343255	INS	634	L1MA9	LINE/L1
1	108374398	108374398	INS	1177	L1MA9	LINE/L1
1	109584881	109584881	INS	1235	L1M3	LINE/L1
1	109597883	109603416	DEL	5533	L1_BT	LINE/L1
1	109604150	109604150	INS	1753	L1MA9	LINE/L1
1	109913025	109914324	DEL	1299	ERV2-1-LTR_BT	LTR/ERVK
1	110032810	110033021	DEL	211	L1_BT	LINE/L1
1	110058711	110060007	DEL	1296	ERV2-1-LTR_BT	LTR/ERVK
1	110245225	110245225	INS	729	L1M2	LINE/L1
1	110339731	110340019	DUP	288	BOV-A2	SINE/Core-RTE
1	110637048	110637048	INS	656	L1MA9	LINE/L1
1	111163675	111164941	DEL	1266	BTLTR1B1	LTR/ERVK
1	111264411	111264411	INS	2694	L1MA9	LINE/L1
1	111288109	111288211	DEL	102	L1_BT	LINE/L1
1	111580737	111581213	DEL	476	L1_BT	LINE/L1
1	111625841	111625841	INS	113	L1MC	LINE/L1
1	111650383	111650566	DEL	183	BOV-A2	SINE/Core-RTE
1	112066966	112066966	INS	1663	L1MA9	LINE/L1
1	112076957	112077369	DEL	412	L1_BT	LINE/L1
1	112107990	112108543	DEL	553	L1_BT	LINE/L1
1	112350162	112350428	DEL	266	BOV-A2	SINE/Core-RTE
1	112420624	112420624	INS	509	L1M3	LINE/L1
1	112618706	112618706	INS	1316	L1MA9	LINE/L1
1	112735902	112736228	DEL	326	L1_BT	LINE/L1
1	112801671	112801671	INS	753	L1MA9	LINE/L1
1	112880999	112889536	DEL	8537	L1_BT	LINE/L1
1	112929092	112929092	INS	793	L1M3	LINE/L1
1	112931455	112931537	DEL	82	L1_BT	LINE/L1
1	112938452	112938452	INS	847	L1MA9	LINE/L1
1	113412000	113412000	INS	1526	L1MA9	LINE/L1
1	113492806	113492806	INS	616	L1MA9	LINE/L1
1	113654644	113654644	INS	1706	L1MA9	LINE/L1
1	113760304	113760304	INS	567	L1MA9	LINE/L1
1	113810109	113810196	DEL	87	L1_BT	LINE/L1
1	113838869	113839784	DEL	915	L1_BT	LINE/L1
1	114048734	114050945	DEL	2211	L1_BT	LINE/L1
1	114200665	114200803	DEL	138	L1_BT	LINE/L1
1	114253595	114253595	INS	786	L1M2	LINE/L1
1	114341239	114341239	INS	1724	L1MA9	LINE/L1
1	114460160	114460217	DEL	57	BovB	LINE/RTE-BovB
1	114870226	114872608	DEL	2382	L1_BT	LINE/L1
1	115261799	115262552	DEL	753	ERV1-1C-LTR_BT	LTR/ERV1
1	115435056	115435056	INS	784	L1MA9	LINE/L1
1	115618500	115618792	DEL	292	L1M3	LINE/L1
1	115677650	115679148	DEL	1498	L1_BT	LINE/L1
1	115933419	115933719	DEL	300	L1_BT	LINE/L1
1	116493688	116493778	DEL	90	L1_BT	LINE/L1
1	116542424	116542424	INS	535	L1PB4	LINE/L1
1	116630475	116635990	DEL	5515	L1_BT	LINE/L1
1	117511500	117511500	INS	108	MER58B	DNA/hAT-Charlie
1	117616240	117616501	DEL	261	BOV-A2	SINE/Core-RTE
1	117624632	117624632	INS	1204	L1MA9	LINE/L1
1	118026238	118034937	DEL	8699	L1_BT	LINE/L1
1	118384306	118384390	DEL	84	SINE2-2_BT	SINE/tRNA
1	119294224	119294224	INS	3526	L1MA9	LINE/L1
1	119394054	119402614	DEL	8560	L1_BT	LINE/L1
1	119621010	119621472	DEL	462	L1_BT	LINE/L1
1	119807462	119807462	INS	892	MIR	SINE/MIR
1	119807462	119807462	INS	3111	MIR	SINE/MIR
1	119842013	119842013	INS	240	L1ME3G	LINE/L1
1	119927917	119927917	INS	2174	L1M3	LINE/L1
1	120128186	120128186	INS	601	L1MA9	LINE/L1
1	120156836	120164997	DEL	8161	L1_BT	LINE/L1
1	120203886	120203886	INS	1458	L1MA9	LINE/L1
1	120243242	120243766	DEL	524	L1_BT	LINE/L1
1	120434774	120434774	INS	504	L1PB4	LINE/L1
1	120436522	120437548	DEL	1026	L1_BT	LINE/L1
1	120447610	120447610	INS	1725	L1MA9	LINE/L1
1	120453222	120453222	INS	200	L1MC2	LINE/L1
1	120638360	120638360	INS	687	L1MA9	LINE/L1
1	120759257	120759257	INS	1710	L1M3	LINE/L1
1	120828287	120828980	DEL	693	L1_BT	LINE/L1
1	121022748	121022893	DEL	145	L1_BT	LINE/L1
1	121229184	121229336	DEL	152	L1_BT	LINE/L1
1	121230648	121230648	INS	625	Looper	DNA/PiggyBac
1	121684390	121684390	INS	2608	L1MA9	LINE/L1
1	121781891	121782988	DEL	1097	BTLTR1	LTR/ERVK
1	121870260	121870377	DEL	117	L1_BT	LINE/L1
1	121886221	121886221	INS	135	Tigger1	DNA/TcMar-Tigger
1	121904729	121905144	DEL	415	L1_BT	LINE/L1
1	121964328	121964328	INS	1461	L1MA9	LINE/L1
1	121987751	121988921	DEL	1170	L1_BT	LINE/L1
1	122042249	122046047	DEL	3798	L1_BT	LINE/L1
1	122297427	122297427	INS	590	L1MA9	LINE/L1
1	122634446	122634446	INS	652	MLT1C2	LTR/ERVL-MaLR
1	122738544	122738544	INS	3904	L1MA9	LINE/L1
1	122758113	122758427	DEL	314	L1_BT	LINE/L1
1	122839715	122839920	DEL	205	L1_BT	LINE/L1
1	122915172	122915394	DEL	222	L1_BT	LINE/L1
1	122947966	122947966	INS	8278	MLT1C	LTR/ERVL-MaLR
1	122972492	122972492	INS	438	L1MA9	LINE/L1
1	122972615	122972615	INS	2101	L1M3	LINE/L1
1	123000551	123000781	DEL	230	L1_BT	LINE/L1
1	123024492	123024492	INS	154	MLT1D	LTR/ERVL-MaLR
1	123128958	123130270	DEL	1312	BovB	LINE/RTE-BovB
1	123171147	123171269	DEL	122	L1_BT	LINE/L1
1	123244586	123244586	INS	2045	L1M3	LINE/L1
1	123247663	123247663	INS	868	L1MB2	LINE/L1
1	123267272	123267467	DEL	195	L1_BT	LINE/L1
1	123268774	123268774	INS	1412	L1MA9	LINE/L1
1	123289525	123289525	INS	1149	L1MA9	LINE/L1
1	123337842	123337842	INS	605	L1M3	LINE/L1
1	123374814	123374814	INS	616	L1M3	LINE/L1
1	123687850	123688914	DEL	1064	L1_BT	LINE/L1
1	123799866	123800077	DEL	211	L1_BT	LINE/L1
1	123898650	123898753	DEL	103	L1_BT	LINE/L1
1	124006402	124008048	DEL	1646	L1_BT	LINE/L1
1	124026759	124026996	DEL	237	L1_BT	LINE/L1
1	124039401	124039401	INS	631	L1MA9	LINE/L1
1	124100508	124100508	INS	106	L1MC4	LINE/L1
1	124103599	124109134	DEL	5535	L1_BT	LINE/L1
1	124153462	124153462	INS	1923	L1MA9	LINE/L1
1	124262330	124262330	INS	2357	L1MA9	LINE/L1
1	124338115	124341335	DEL	3220	L1_BT	LINE/L1
1	124363304	124363577	DEL	273	BOV-A2	SINE/Core-RTE
1	124363853	124364874	DEL	1021	BovB	LINE/RTE-BovB
1	124556491	124556491	INS	174	L1M3	LINE/L1
1	124688208	124688208	INS	1336	L1MA9	LINE/L1
1	124780575	124780668	DEL	93	L1_BT	LINE/L1
1	125106068	125106165	DEL	97	L1_BT	LINE/L1
1	125160101	125160402	DEL	301	L1_BT	LINE/L1
1	125404769	125404769	INS	870	L1MA9	LINE/L1
1	125564980	125564980	INS	556	L1M3	LINE/L1
1	125576488	125577350	DEL	862	BovB	LINE/RTE-BovB
1	126008457	126009527	DEL	1070	BovB	LINE/RTE-BovB
1	126199753	126203546	DEL	3793	L1_BT	LINE/L1
1	126270779	126271974	DEL	1195	L1_BT	LINE/L1
1	126376173	126376173	INS	565	L1MA9	LINE/L1
1	126846340	126846533	DEL	193	SINE2-3_BT	SINE/tRNA
1	126933009	126933176	DEL	167	CHRL1_BT	SINE/tRNA
1	127271977	127271977	INS	772	L1MA9	LINE/L1
1	127518676	127518776	DEL	100	BOV-A2	SINE/Core-RTE
1	128225228	128225704	DEL	476	ERV1-1-LTR_BT	LTR/ERV1
1	128234636	128235516	DEL	880	L1_BT	LINE/L1
1	128411105	128411254	DEL	149	L1_BT	LINE/L1
1	128509055	128509337	DEL	282	BOV-A2	SINE/Core-RTE
1	128523886	128524772	DEL	886	BovB	LINE/RTE-BovB
1	128538603	128539357	DEL	754	ERV1-1C-LTR_BT	LTR/ERV1
1	128587634	128588879	DEL	1245	BTLTR1	LTR/ERVK
1	128805294	128805294	INS	967	L1M3	LINE/L1
1	128888788	128888878	DEL	90	L1_BT	LINE/L1
1	128952986	128953096	DEL	110	L1_BT	LINE/L1
1	129078522	129079830	DEL	1308	ERV2-1-LTR_BT	LTR/ERVK
1	129143819	129143819	INS	498	L1MA9	LINE/L1
1	129164646	129164646	INS	2734	L1M3	LINE/L1
1	129270521	129270860	DEL	339	L1_BT	LINE/L1
1	129371072	129379609	DEL	8537	L1_BT	LINE/L1
1	129426538	129426759	DEL	221	BOV-A2	SINE/Core-RTE
1	129529485	129529753	DEL	268	BOV-A2	SINE/Core-RTE
1	129606706	129607928	DEL	1222	LTR37-int	LTR/ERV1
1	129956078	129956078	INS	2375	L1M3	LINE/L1
1	130041868	130041868	INS	472	L1MA9	LINE/L1
1	130441350	130442355	DEL	1005	ERVL-B4-int	LTR/ERVL
1	130450170	130450170	INS	878	L1MA9	LINE/L1
1	130599059	130599446	DEL	387	L1_BT	LINE/L1
1	130694845	130695599	DEL	754	ERV1-1C-LTR_BT	LTR/ERV1
1	131079286	131080576	DEL	1290	ERV2-1-LTR_BT	LTR/ERVK
1	131137720	131137720	INS	567	L1MA9	LINE/L1
1	131174431	131174431	INS	531	L1MA9	LINE/L1
1	131355208	131355208	INS	125	MER45B	DNA/hAT-Tip100
1	131462432	131462432	INS	1889	L1M3	LINE/L1
1	131496005	131496005	INS	1145	L1MC	LINE/L1
1	131509475	131509475	INS	930	L1MA9	LINE/L1
1	131515288	131515288	INS	807	L1MA9	LINE/L1
1	131561816	131562555	DEL	739	L1_BT	LINE/L1
1	131614971	131614971	INS	664	L1MA9	LINE/L1
1	131784294	131784676	DEL	382	L1_BT	LINE/L1
1	131799184	131799184	INS	259	L1M4	LINE/L1
1	131848800	131848800	INS	1709	L1MD2	LINE/L1
1	132014407	132014670	DEL	263	L1_BT	LINE/L1
1	132042895	132044610	DEL	1715	L1_BT	LINE/L1
1	132112191	132113515	DEL	1324	BovB	LINE/RTE-BovB
1	132114019	132114019	INS	527	L1MA9	LINE/L1
1	132504019	132504105	DEL	86	L1_BT	LINE/L1
1	132633105	132634395	DEL	1290	BTLTR1B	LTR/ERVK
1	132880799	132880799	INS	510	L1MA9	LINE/L1
1	133011347	133011521	DEL	174	L1M4	LINE/L1
1	133191757	133191757	INS	197	L1M4	LINE/L1
1	133354825	133355013	DEL	188	L1_BT	LINE/L1
1	133359410	133359502	DEL	92	L1_BT	LINE/L1
1	133459933	133460121	DEL	188	L1_BT	LINE/L1
1	133581560	133582876	DEL	1316	BovB	LINE/RTE-BovB
1	133732911	133733189	DEL	278	BOV-A2	SINE/Core-RTE
1	133835178	133835178	INS	132	L1M3	LINE/L1
1	133939194	133939593	DEL	399	L1_BT	LINE/L1
1	133968832	133968832	INS	524	L1MA9	LINE/L1
1	134014056	134014056	INS	64	ERVL-E-int	LTR/ERVL
1	134581392	134581623	DEL	231	L1_BT	LINE/L1
1	134645576	134645576	INS	649	L1MA9	LINE/L1
1	135760187	135760187	INS	109	L1M3	LINE/L1
1	135807277	135807942	DEL	665	BovB	LINE/RTE-BovB
1	135827411	135827411	INS	1040	L1M3	LINE/L1
1	136014992	136014992	INS	1122	L1MA9	LINE/L1
1	136083066	136083066	INS	743	L1MA9	LINE/L1
1	136143870	136145097	DEL	1227	BovB	LINE/RTE-BovB
1	136154104	136154104	INS	669	L1PB4	LINE/L1
1	136280178	136280178	INS	117	L2	LINE/L2
1	136598262	136599879	DEL	1617	BovB	LINE/RTE-BovB
1	136662192	136663490	DEL	1298	ERV2-1-LTR_BT	LTR/ERVK
1	136672098	136672299	DEL	201	L1_BT	LINE/L1
1	136680208	136681440	DEL	1232	ERV2-1-LTR_BT	LTR/ERVK
1	136683188	136691620	DEL	8432	L1_BT	LINE/L1
1	136705068	136705068	INS	1223	L1MB1	LINE/L1
1	136840638	136840638	INS	840	L1MA9	LINE/L1
1	137085024	137085303	DEL	279	BOV-A2	SINE/Core-RTE
1	137173078	137174353	DEL	1275	BTLTR1B	LTR/ERVK
1	137324691	137325967	DEL	1276	BTLTR1B	LTR/ERVK
1	137609614	137609614	INS	691	L1MA9	LINE/L1
1	137622092	137622145	DEL	53	BovB	LINE/RTE-BovB
1	137709331	137717891	DEL	8560	L1_BT	LINE/L1
1	137740213	137740213	INS	2369	L1MA9	LINE/L1
1	137750808	137750808	INS	8426	L1MEf	LINE/L1
1	137750808	137750808	INS	8426	MER31-int	LTR/ERV1
1	137750808	137750808	INS	16844	L1MEf	LINE/L1
1	137750808	137750808	INS	16844	MER31-int	LTR/ERV1
1	137776870	137777047	DEL	177	L1_BT	LINE/L1
1	137884642	137884642	INS	277	L1M3d	LINE/L1
1	137995183	137995396	DEL	213	L1_BT	LINE/L1
1	138015576	138015576	INS	2108	L1MA9	LINE/L1
1	138080187	138080187	INS	1439	L1P5	LINE/L1
1	138104160	138112373	DEL	8213	L1_BT	LINE/L1
1	138180207	138183042	DEL	2835	L1_BT	LINE/L1
1	138214422	138214971	DEL	549	BovB	LINE/RTE-BovB
1	138218624	138218624	INS	1166	L1MA9	LINE/L1
1	138237989	138238437	DEL	448	L1_BT	LINE/L1
1	138317725	138318975	DEL	1250	BTLTR1	LTR/ERVK
1	138512281	138512281	INS	2283	L1MA9	LINE/L1
1	138563119	138564420	DEL	1301	ERV2-1-LTR_BT	LTR/ERVK
1	138653846	138654394	DEL	548	L1_BT	LINE/L1
1	138736395	138736786	DEL	391	L1_BT	LINE/L1
1	138747288	138747288	INS	1060	L1MA9	LINE/L1
1	139102809	139103163	DEL	354	L1_BT	LINE/L1
1	139187116	139187216	DEL	100	L1_BT	LINE/L1
1	139193881	139193881	INS	1893	L1MA9	LINE/L1
1	139267228	139267228	INS	126	L1MB4	LINE/L1
1	139576627	139576627	INS	575	L1MA9	LINE/L1
1	139636833	139636833	INS	8575	L1MA9	LINE/L1
1	139770372	139770665	DEL	293	BOV-A2	SINE/Core-RTE
1	140070602	140070602	INS	1033	L1MA9	LINE/L1
1	140355816	140355816	INS	1787	L1M3	LINE/L1
1	140428417	140429101	DEL	684	BovB	LINE/RTE-BovB
1	140598019	140598124	DEL	105	MIRb	SINE/MIR
1	140678944	140678944	INS	528	L1MA9	LINE/L1
1	140683161	140683223	DEL	62	L1_BT	LINE/L1
1	140712300	140712592	DEL	292	BOV-A2	SINE/Core-RTE
1	140773443	140773727	DEL	284	BOV-A2	SINE/Core-RTE
1	140793011	140793011	INS	1327	L1MA9	LINE/L1
1	140832696	140835333	DEL	2637	L1_BT	LINE/L1
1	140921374	140922573	DEL	1199	BovB	LINE/RTE-BovB
1	140940774	140941975	DEL	1201	BovB	LINE/RTE-BovB
1	141152242	141152357	DEL	115	L1_BT	LINE/L1
1	141304139	141305189	DEL	1050	BTLTR1	LTR/ERVK
1	141397965	141398083	DEL	118	Bov-tA2	SINE/tRNA-Core-RTE
1	141566332	141566619	DEL	287	BOV-A2	SINE/Core-RTE
1	141566823	141566823	INS	246	L1ME4a	LINE/L1
1	141825259	141825399	DEL	140	BOV-A2	SINE/Core-RTE
1	141837615	141837615	INS	1514	L1MA9	LINE/L1
1	141838133	141838133	INS	347	L1M3	LINE/L1
1	141939804	141939804	INS	58	MIR3	SINE/MIR
1	142209704	142209704	INS	65	MIRc	SINE/MIR
1	142449565	142449565	INS	2122	L1MA9	LINE/L1
1	142457350	142457637	DEL	287	BOV-A2	SINE/Core-RTE
1	143292773	143293127	DEL	354	CHR-2B	SINE/tRNA
1	143467059	143467059	INS	4387	L1MA9	LINE/L1
1	144473885	144479412	DEL	5527	L1_BT	LINE/L1
1	144495104	144495654	DEL	550	BovB	LINE/RTE-BovB
1	144745022	144746007	DEL	985	BovB	LINE/RTE-BovB
1	145410263	145410263	INS	539	L1MA9	LINE/L1
1	145528141	145528141	INS	494	LTR45	LTR/ERV1
1	145870222	145870222	INS	2681	L1M4c	LINE/L1
1	146073278	146073278	INS	162	L1M4c	LINE/L1
1	146166336	146166336	INS	73	Charlie1a	DNA/hAT-Charlie
1	146185961	146186289	DEL	328	BTLTR1B	LTR/ERVK
1	146212999	146213142	DEL	143	BOV-A2	SINE/Core-RTE
1	146254828	146255517	DEL	689	ERV1-1C-LTR_BT	LTR/ERV1
1	146301879	146301879	INS	251	L1MA9	LINE/L1
1	146532843	146532843	INS	731	L1MA9	LINE/L1
1	146642938	146651567	DEL	8629	L1_BT	LINE/L1
1	146746271	146746271	INS	1067	L1M3	LINE/L1
1	147052047	147052047	INS	208	L2b	LINE/L2
1	147639526	147639526	INS	892	L1MA9	LINE/L1
1	147955676	147955676	INS	913	L1MA9	LINE/L1
1	148064046	148072598	DEL	8552	L1_BT	LINE/L1
1	148282996	148282996	INS	60	L1M2	LINE/L1
1	148823187	148823187	INS	1127	L1M2	LINE/L1
1	148842738	148842738	INS	2308	L1MA9	LINE/L1
1	148929966	148930081	DEL	115	L1_BT	LINE/L1
1	149425917	149425917	INS	3557	L1MA9	LINE/L1
1	149795557	149795557	INS	753	L1MB1	LINE/L1
1	149964585	149965937	DEL	1352	L1_BT	LINE/L1
1	149974375	149974663	DEL	288	BOV-A2	SINE/Core-RTE
1	150175629	150176731	DEL	1102	BTLTR1	LTR/ERVK
1	150412975	150413075	DEL	100	L1_BT	LINE/L1
1	150676492	150676634	DEL	142	Bov-tA3	SINE/tRNA-Core-RTE
1	151324684	151324901	DEL	217	BOV-A2	SINE/Core-RTE
1	151461399	151462522	DEL	1123	BTLTR1	LTR/ERVK
1	151731775	151731870	DEL	95	L1_BT	LINE/L1
1	151737303	151737303	INS	394	L1MA9	LINE/L1
1	151908045	151908045	INS	64	L1MCa	LINE/L1
1	152121444	152122711	DEL	1267	BTLTR1B1	LTR/ERVK
1	152124019	152124077	DEL	58	Bov-tA3	SINE/tRNA-Core-RTE
1	152133833	152133833	INS	1190	L1MC4	LINE/L1
1	152295796	152295796	INS	112	MIRb	SINE/MIR
1	152736326	152736326	INS	1190	L1M2	LINE/L1
1	152892675	152892675	INS	1518	L1MA9	LINE/L1
1	152970678	152970678	INS	585	L1MA9	LINE/L1
1	153118450	153119501	DEL	1051	BTLTR1	LTR/ERVK
1	153187665	153188057	DEL	392	L1_BT	LINE/L1
1	153275218	153275218	INS	271	L1MA9	LINE/L1
1	153357788	153358249	DEL	461	L1_BT	LINE/L1
1	153566072	153566072	INS	144	L1MA9	LINE/L1
1	153586636	153587007	DEL	371	L1_BT	LINE/L1
1	154228424	154228424	INS	147	L1M3	LINE/L1
1	154523250	154524529	DEL	1279	L1_BT	LINE/L1
1	154718006	154719309	DEL	1303	BTLTR1B	LTR/ERVK
1	154734931	154736299	DEL	1368	BTLTR1B1	LTR/ERVK
1	154980943	154982231	DEL	1288	BTLTR1B	LTR/ERVK
1	155025173	155025229	DEL	56	Bov-tA1	SINE/tRNA-Core-RTE
1	155611530	155611530	INS	241	L2	LINE/L2
1	156002987	156002987	INS	294	MLT2B2	LTR/ERVL
1	156153207	156153207	INS	4073	L1MA9	LINE/L1
1	156514424	156514598	DEL	174	L1_BT	LINE/L1
1	156555343	156556632	DEL	1289	BTLTR1B	LTR/ERVK
1	156633636	156633636	INS	1378	L1MA9	LINE/L1
1	156688688	156689126	DEL	438	L1_BT	LINE/L1
1	156697252	156698415	DEL	1163	L1_BT	LINE/L1
1	156778683	156779032	DEL	349	L1_BT	LINE/L1
1	156840446	156840689	DEL	243	Bov-tA1	SINE/tRNA-Core-RTE
1	156852923	156853041	DEL	118	Bov-tA2	SINE/tRNA-Core-RTE
1	156915658	156916306	DEL	648	BovB	LINE/RTE-BovB
1	156986259	156986431	DEL	172	L1_BT	LINE/L1
1	157135246	157135246	INS	690	L1MA9	LINE/L1
1	157770696	157770696	INS	558	L1MA9	LINE/L1
1	157845542	157845542	INS	1529	L1MA9	LINE/L1
1	157905816	157912257	DEL	6441	L1_BT	LINE/L1
2	232582	232648	DEL	66	ERV2-1-I_BT	LTR/ERVK
2	283201	283847	DEL	646	BovB	LINE/RTE-BovB
2	289433	289553	DEL	120	BOV-A2	SINE/Core-RTE
2	291439	292156	DEL	717	BovB	LINE/RTE-BovB
2	295913	296169	DEL	256	BOV-A2	SINE/Core-RTE
2	302041	302301	DEL	260	BOV-A2	SINE/Core-RTE
2	305078	305078	INS	3726	L1MA9	LINE/L1
2	345846	345846	INS	522	L1PB4	LINE/L1
2	672622	673746	DEL	1124	BTLTR1	LTR/ERVK
2	1418643	1420387	DEL	1744	L1_BT	LINE/L1
2	1481817	1481817	INS	438	L1M3	LINE/L1
2	1489760	1490419	DEL	659	L1_BT	LINE/L1
2	1632627	1632627	INS	778	L1MA9	LINE/L1
2	1670807	1670807	INS	1013	L1MA9	LINE/L1
2	1697728	1698070	DEL	342	L1_BT	LINE/L1
2	1717961	1717961	INS	1158	L1MEc	LINE/L1
2	1740172	1740172	INS	6203	L1M3	LINE/L1
2	2146020	2151492	DEL	5472	L1_BT	LINE/L1
2	2160101	2160101	INS	1357	L1M5	LINE/L1
2	2178244	2178244	INS	6515	L1M2	LINE/L1
2	2249885	2249885	INS	570	L1MA9	LINE/L1
2	2255708	2255708	INS	3443	L1MA9	LINE/L1
2	2403947	2403947	INS	1587	L1MA9	LINE/L1
2	2484550	2484550	INS	1405	L1M2	LINE/L1
2	2564914	2564914	INS	1145	L1MA9	LINE/L1
2	2585417	2585417	INS	3642	L1MA9	LINE/L1
2	2592380	2598841	DEL	6461	L1_BT	LINE/L1
2	2685778	2691376	DEL	5598	L1_BT	LINE/L1
2	2745711	2746073	DEL	362	L1_BT	LINE/L1
2	2777264	2777264	INS	627	MLT1C	LTR/ERVL-MaLR
2	2830242	2837736	DEL	7494	L1_BT	LINE/L1
2	2839998	2839998	INS	734	L1MA9	LINE/L1
2	2856551	2856551	INS	1861	L1MA9	LINE/L1
2	3023618	3023618	INS	2598	L1MA9	LINE/L1
2	3077831	3086411	DEL	8580	L1_BT	LINE/L1
2	3197762	3197762	INS	914	L1P5	LINE/L1
2	3392895	3392895	INS	929	L1MA9	LINE/L1
2	3414935	3415066	DEL	131	SINE2-3_BT	SINE/tRNA
2	3458000	3458000	INS	520	L1MA9	LINE/L1
2	3468758	3469142	DEL	384	L1_BT	LINE/L1
2	3516327	3516327	INS	153	L1M3	LINE/L1
2	3544999	3544999	INS	3231	L1MA9	LINE/L1
2	3582314	3582314	INS	365	L1M3	LINE/L1
2	3749358	3749358	INS	8555	L1MCb	LINE/L1
2	3792297	3793191	DEL	894	BovB	LINE/RTE-BovB
2	4088102	4088369	DEL	267	BOV-A2	SINE/Core-RTE
2	4177373	4177373	INS	225	L1MDb	LINE/L1
2	4256553	4256553	INS	8054	L1M3	LINE/L1
2	5122418	5122486	DEL	68	L1_BT	LINE/L1
2	5261488	5261580	DEL	92	L1_BT	LINE/L1
2	5383553	5383553	INS	1514	L1MA9	LINE/L1
2	5704004	5704004	INS	64	L1M4	LINE/L1
2	5864169	5864457	DEL	288	BOV-A2	SINE/Core-RTE
2	6033450	6033450	INS	2053	L1MA9	LINE/L1
2	6113933	6115857	DEL	1924	L1_BT	LINE/L1
2	6505582	6506711	DEL	1129	BTLTR1	LTR/ERVK
2	6813417	6816731	DEL	3314	L1_BT	LINE/L1
2	6855285	6855285	INS	1509	L1PB4	LINE/L1
2	6933013	6933013	INS	77	L1M3	LINE/L1
2	7016598	7016871	DEL	273	BOV-A2	SINE/Core-RTE
2	7027974	7028122	DEL	148	L1_BT	LINE/L1
2	7033543	7033663	DEL	120	L1_BT	LINE/L1
2	7111680	7111784	DEL	104	BOV-A2	SINE/Core-RTE
2	7113574	7117173	DEL	3599	L1_BT	LINE/L1
2	7155627	7155899	DUP	272	CHR-2B	SINE/tRNA
2	7229856	7230159	DEL	303	L1_BT	LINE/L1
2	7255064	7255172	DEL	108	L1_BT	LINE/L1
2	7307633	7307633	INS	580	L1MA9	LINE/L1
2	7494348	7494348	INS	1143	L1MA9	LINE/L1
2	7522079	7523270	DUP	1191	BovB	LINE/RTE-BovB
2	7522190	7523436	DEL	1246	BovB	LINE/RTE-BovB
2	7595280	7595280	INS	2527	L1MA9	LINE/L1
2	7816938	7816938	INS	6424	L1M3	LINE/L1
2	7816939	7816939	INS	528	L1M3	LINE/L1
2	7816939	7816939	INS	1831	L1M3	LINE/L1
2	7817474	7817474	INS	130	L1M3	LINE/L1
2	8103294	8103294	INS	872	L1M5	LINE/L1
2	8136253	8136253	INS	490	L1PB4	LINE/L1
2	8153337	8153337	INS	133	MER67D	LTR/ERV1
2	8162296	8162296	INS	985	L1MA9	LINE/L1
2	8174707	8174998	DEL	291	BOV-A2	SINE/Core-RTE
2	8178427	8178501	DEL	74	L1_BT	LINE/L1
2	8272799	8272799	INS	1844	L1MA9	LINE/L1
2	8303778	8303985	DEL	207	L1_BT	LINE/L1
2	8320424	8320653	DEL	229	L1_BT	LINE/L1
2	8389217	8390339	DEL	1122	BovB	LINE/RTE-BovB
2	8417089	8417299	DEL	210	BOV-A2	SINE/Core-RTE
2	8417579	8417579	INS	3370	L1M3	LINE/L1
2	8419957	8419957	INS	740	L1MA9	LINE/L1
2	8441930	8441930	INS	773	L1MA9	LINE/L1
2	8502243	8502243	INS	1046	L1M3	LINE/L1
2	8571010	8571396	DEL	386	L1_BT	LINE/L1
2	8628122	8628399	DEL	277	L1_BT	LINE/L1
2	8792985	8795480	DEL	2495	L1_BT	LINE/L1
2	8860144	8860144	INS	1894	L1MA9	LINE/L1
2	8973045	8973332	DEL	287	BOV-A2	SINE/Core-RTE
2	9114510	9114510	INS	664	L1MA9	LINE/L1
2	9183376	9183376	INS	1667	L1MA9	LINE/L1
2	9248627	9248801	DEL	174	L1_BT	LINE/L1
2	9269669	9269669	INS	65	MLT1A0	LTR/ERVL-MaLR
2	9317809	9318712	DEL	903	L1_BT	LINE/L1
2	9340278	9340370	DEL	92	L1_BT	LINE/L1
2	9516472	9517772	DEL	1300	ERV2-1-LTR_BT	LTR/ERVK
2	9541491	9541491	INS	2020	L1MA9	LINE/L1
2	9546903	9546903	INS	1940	L1MA9	LINE/L1
2	9775192	9775192	INS	1269	L1MA9	LINE/L1
2	9906813	9908168	DEL	1355	L1_BT	LINE/L1
2	10138898	10147477	DEL	8579	L1_BT	LINE/L1
2	10310267	10310267	INS	1190	Charlie7	DNA/hAT-Charlie
2	10316710	10317114	DEL	404	L1_BT	LINE/L1
2	10320371	10320626	DUP	255	Bov-tA2	SINE/tRNA-Core-RTE
2	10350498	10350744	DEL	246	L1_BT	LINE/L1
2	10371688	10371956	DEL	268	L1_BT	LINE/L1
2	10447003	10447110	DEL	107	L1_BT	LINE/L1
2	10506580	10507042	DEL	462	L1_BT	LINE/L1
2	10518885	10518885	INS	942	L1MA9	LINE/L1
2	10529510	10529510	INS	1099	L1MA9	LINE/L1
2	10539283	10539283	INS	59	L1M3	LINE/L1
2	10675424	10675926	DEL	502	L1_BT	LINE/L1
2	10713325	10717726	DEL	4401	L1_BT	LINE/L1
2	10827086	10827419	DEL	333	L1_BT	LINE/L1
2	10834845	10834845	INS	766	L1M	LINE/L1
2	10839818	10839818	INS	2249	L1MA9	LINE/L1
2	10993056	11001354	DEL	8298	L1_BT	LINE/L1
2	10999781	10999781	INS	67	L1M3	LINE/L1
2	11086331	11086405	DEL	74	L1_BT	LINE/L1
2	11146902	11147181	DEL	279	BOV-A2	SINE/Core-RTE
2	11266757	11267072	DEL	315	L1_BT	LINE/L1
2	11317575	11317575	INS	843	L1MB1	LINE/L1
2	11337342	11337342	INS	523	L1MA9	LINE/L1
2	11393542	11393542	INS	1050	L1M2	LINE/L1
2	11494002	11494291	DEL	289	L1_BT	LINE/L1
2	11528584	11528944	DEL	360	L1_BT	LINE/L1
2	11533404	11533404	INS	926	L1M2	LINE/L1
2	11553285	11553285	INS	1006	L1P5	LINE/L1
2	11755842	11755842	INS	903	L1M3	LINE/L1
2	11830623	11830623	INS	2886	L1MDa	LINE/L1
2	11864772	11864772	INS	443	L1MA9	LINE/L1
2	11865095	11865095	INS	446	L1MA9	LINE/L1
2	11958226	11958460	DEL	234	BovB	LINE/RTE-BovB
2	11966731	11966731	INS	516	L1MA9	LINE/L1
2	12007570	12007736	DEL	166	L1_BT	LINE/L1
2	12094993	12094993	INS	3197	L1MA9	LINE/L1
2	12100480	12100480	INS	2544	L1MA9	LINE/L1
2	12155072	12155236	DEL	164	L1_BT	LINE/L1
2	12223378	12223608	DEL	230	L1_BT	LINE/L1
2	12230159	12230159	INS	1991	L1MA9	LINE/L1
2	12252906	12252906	INS	1328	L1MA9	LINE/L1
2	12308836	12308836	INS	1852	L1MA9	LINE/L1
2	12323359	12323359	INS	905	L1MA9	LINE/L1
2	12591440	12591825	DEL	385	L1_BT	LINE/L1
2	12594305	12594469	DEL	164	L1_BT	LINE/L1
2	12601175	12601175	INS	1021	L1M5	LINE/L1
2	12650402	12650402	INS	727	L1M3	LINE/L1
2	12711388	12711388	INS	1363	L1MB1	LINE/L1
2	12754421	12754678	DEL	257	L1_BT	LINE/L1
2	12788619	12788619	INS	1364	L1M3	LINE/L1
2	12895663	12898684	DEL	3021	L1_BT	LINE/L1
2	12929502	12929502	INS	6426	L1MD	LINE/L1
2	12976784	12976858	DEL	74	L1_BT	LINE/L1
2	13005992	13005992	INS	1165	L1M3	LINE/L1
2	13173588	13173588	INS	1203	L1MC4	LINE/L1
2	13183899	13183899	INS	1167	L1MA9	LINE/L1
2	13187769	13188281	DEL	512	L1_BT	LINE/L1
2	13204911	13205165	DEL	254	L1_BT	LINE/L1
2	13237134	13237134	INS	636	L1M2	LINE/L1
2	13241243	13241422	DEL	179	Bov-tA3	SINE/tRNA-Core-RTE
2	13293055	13293055	INS	2375	L1M3	LINE/L1
2	13318064	13318169	DEL	105	L1_BT	LINE/L1
2	13408785	13408785	INS	921	L1M	LINE/L1
2	13443530	13443530	INS	88	MLT1D	LTR/ERVL-MaLR
2	13486395	13486395	INS	497	L1PB4	LINE/L1
2	13681315	13681315	INS	614	L1MA9	LINE/L1
2	13720654	13722894	DEL	2240	L1_BT	LINE/L1
2	13782392	13782392	INS	517	L1M3	LINE/L1
2	13854505	13854505	INS	453	Tigger13a	DNA/TcMar-Tigger
2	13947437	13947437	INS	736	L1MA9	LINE/L1
2	14042911	14044208	DEL	1297	ERV2-1-LTR_BT	LTR/ERVK
2	14184322	14184614	DEL	292	L1_BT	LINE/L1
2	14283415	14283415	INS	296	L1P5	LINE/L1
2	14431766	14432638	DEL	872	BovB	LINE/RTE-BovB
2	14563125	14563125	INS	1008	L1M3	LINE/L1
2	14571451	14571567	DEL	116	Bov-tA2	SINE/tRNA-Core-RTE
2	14628168	14628168	INS	1338	L1M3	LINE/L1
2	14769808	14769808	INS	1450	L1M3	LINE/L1
2	15027259	15027259	INS	506	L1PB4	LINE/L1
2	15116031	15116314	DEL	283	L1_BT	LINE/L1
2	15138494	15138928	DEL	434	L1_BT	LINE/L1
2	15147921	15148798	DEL	877	L1_BT	LINE/L1
2	15270093	15270093	INS	1126	L1MA9	LINE/L1
2	15378989	15378989	INS	1759	L1MA9	LINE/L1
2	15421265	15421265	INS	732	L1MA9	LINE/L1
2	15762036	15762036	INS	711	L1MA9	LINE/L1
2	15777072	15777551	DEL	479	ERV2-3-LTR_BT	LTR/ERVK
2	15830856	15832948	DEL	2092	L1_BT	LINE/L1
2	15832949	15832949	INS	378	L1M3	LINE/L1
2	16019378	16020485	DEL	1107	BTLTR1	LTR/ERVK
2	16051801	16051801	INS	2230	L1MA9	LINE/L1
2	16166226	16166226	INS	558	L1MA9	LINE/L1
2	16258884	16259226	DEL	342	L1_BT	LINE/L1
2	16319676	16320031	DEL	355	L1_BT	LINE/L1
2	16360890	16360890	INS	906	L1MA9	LINE/L1
2	16477827	16477919	DEL	92	L1_BT	LINE/L1
2	16515593	16515658	DEL	65	BovB	LINE/RTE-BovB
2	16533711	16533711	INS	409	L1M3	LINE/L1
2	16552934	16552934	INS	1224	L1M2	LINE/L1
2	16733457	16733457	INS	1792	L1MA9	LINE/L1
2	16998723	17000928	DEL	2205	L1_BT	LINE/L1
2	17089788	17089788	INS	1153	L1MA9	LINE/L1
2	17214862	17214862	INS	3472	L1MA9	LINE/L1
2	17266560	17266560	INS	1406	L1MB1	LINE/L1
2	17283565	17283565	INS	724	MLT1F-int	LTR/ERVL-MaLR
2	17293422	17293422	INS	1761	L1MA9	LINE/L1
2	17320118	17320118	INS	1022	L1MA9	LINE/L1
2	17395433	17395433	INS	556	L1MA9	LINE/L1
2	17414986	17415280	DEL	294	BOV-A2	SINE/Core-RTE
2	17462531	17462809	DEL	278	BOV-A2	SINE/Core-RTE
2	17470506	17470787	DEL	281	BOV-A2	SINE/Core-RTE
2	17760470	17760470	INS	576	L1MA9	LINE/L1
2	17829735	17829735	INS	699	L1MA9	LINE/L1
2	18004051	18004268	DEL	217	L1_BT	LINE/L1
2	18010492	18010492	INS	501	L1MA9	LINE/L1
2	18109560	18110106	DEL	546	L1_BT	LINE/L1
2	18110122	18110122	INS	176	L1M2	LINE/L1
2	18142894	18142976	DEL	82	L1_BT	LINE/L1
2	18173598	18173598	INS	1106	L1MA9	LINE/L1
2	18228023	18228147	DEL	124	L1_BT	LINE/L1
2	18497032	18497260	DEL	228	BOV-A2	SINE/Core-RTE
2	18610309	18610309	INS	2520	L1M3	LINE/L1
2	18930260	18932844	DEL	2584	L1_BT	LINE/L1
2	19019829	19021130	DEL	1301	ERV2-1-LTR_BT	LTR/ERVK
2	19756726	19756726	INS	1460	L1MA9	LINE/L1
2	19996125	20002592	DEL	6467	L1_BT	LINE/L1
2	20076957	20076957	INS	1230	L1M2	LINE/L1
2	20323383	20323743	DEL	360	L1_BT	LINE/L1
2	20492451	20492511	DEL	60	LTR45_BT	LTR/ERV1
2	20571316	20571316	INS	679	L1MA9	LINE/L1
2	21052297	21052297	INS	687	L1MA9	LINE/L1
2	21152920	21152920	INS	1589	L1M3	LINE/L1
2	21279708	21280926	DEL	1218	BTLTR1	LTR/ERVK
2	21293337	21293854	DEL	517	L1MB4	LINE/L1
2	21440686	21440686	INS	467	L1MA9	LINE/L1
2	21504587	21507857	DEL	3270	L1_BT	LINE/L1
2	21527888	21527888	INS	3746	MER52-int	LTR/ERV1
2	21600953	21609539	DEL	8586	L1_BT	LINE/L1
2	21600974	21600974	INS	1847	L1MA9	LINE/L1
2	21601850	21601850	INS	1836	L1MA9	LINE/L1
2	22071083	22071083	INS	878	L1MA9	LINE/L1
2	22354350	22354701	DEL	351	L1_BT	LINE/L1
2	22476956	22476956	INS	183	HAL1ME	LINE/L1
2	22585805	22585805	INS	535	L1M3	LINE/L1
2	22893602	22893726	DEL	124	L1_BT	LINE/L1
2	22957171	22957171	INS	1011	L1MA9	LINE/L1
2	23054671	23054872	DEL	201	L1_BT	LINE/L1
2	23144360	23145718	DEL	1358	L1_BT	LINE/L1
2	23289315	23289421	DEL	106	L1_BT	LINE/L1
2	23483671	23484215	DEL	544	L1_BT	LINE/L1
2	23603379	23603501	DEL	122	L1_BT	LINE/L1
2	23798863	23798863	INS	1843	L1MA9	LINE/L1
2	23882503	23882788	DEL	285	BOV-A2	SINE/Core-RTE
2	23891629	23891629	INS	848	L1MA9	LINE/L1
2	23972735	23973615	DEL	880	L1_BT	LINE/L1
2	23983964	23984742	DEL	778	L1_BT	LINE/L1
2	24001704	24001704	INS	2485	L1MA9	LINE/L1
2	24259979	24259979	INS	1945	L1M3	LINE/L1
2	24533036	24533250	DEL	214	L1_BT	LINE/L1
2	24571309	24572009	DEL	700	L1_BT	LINE/L1
2	24886836	24886836	INS	1172	L1MA9	LINE/L1
2	25000985	25001082	DEL	97	L1_BT	LINE/L1
2	25651810	25652960	DUP	1150	BovB	LINE/RTE-BovB
2	25651971	25653123	DEL	1152	BovB	LINE/RTE-BovB
2	25795493	25796298	DEL	805	L1_BT	LINE/L1
2	25950882	25950882	INS	1691	L1M4	LINE/L1
2	26338154	26338242	DEL	88	L1_BT	LINE/L1
2	26402180	26402180	INS	114	L1M3	LINE/L1
2	26659898	26659898	INS	82	L1PB4	LINE/L1
2	26927142	26927224	DEL	82	BOV-A2	SINE/Core-RTE
2	27219569	27219569	INS	195	L1M3	LINE/L1
2	27396407	27396489	DEL	82	L1_BT	LINE/L1
2	27446661	27447423	DEL	762	L1_BT	LINE/L1
2	27459158	27459158	INS	1097	L1MA9	LINE/L1
2	27471533	27471533	INS	1244	L1M3	LINE/L1
2	27522435	27522435	INS	1428	L1MA9	LINE/L1
2	27571558	27571558	INS	867	L1MA9	LINE/L1
2	27666066	27670594	DEL	4528	L1_BT	LINE/L1
2	27666903	27666903	INS	862	L1MB1	LINE/L1
2	27670395	27670395	INS	87	L1MEg	LINE/L1
2	28205870	28206676	DEL	806	L1_BT	LINE/L1
2	28248581	28248581	INS	283	MER21C	LTR/ERVL
2	28263307	28264487	DEL	1180	L1_BT	LINE/L1
2	28666260	28666260	INS	1937	L1MA9	LINE/L1
2	28907247	28908200	DEL	953	L1_BT	LINE/L1
2	29015281	29015281	INS	1104	L1MA9	LINE/L1
2	29032776	29033567	DEL	791	L1_BT	LINE/L1
2	29111927	29111927	INS	1761	L1M2	LINE/L1
2	29196923	29196923	INS	90	L1M3	LINE/L1
2	29235212	29235444	DEL	232	L1_BT	LINE/L1
2	29280910	29280910	INS	624	L1M3	LINE/L1
2	29308313	29308313	INS	185	L1ME3C	LINE/L1
2	29311068	29311068	INS	650	L1MA9	LINE/L1
2	29388623	29388959	DEL	336	L1_BT	LINE/L1
2	29438768	29438768	INS	2205	L1MA9	LINE/L1
2	29545226	29545367	DEL	141	L1_BT	LINE/L1
2	29593915	29593915	INS	725	L1MA9	LINE/L1
2	29719353	29720444	DEL	1091	L1_BT	LINE/L1
2	29722448	29722448	INS	1104	L1MA9	LINE/L1
2	29989149	29989439	DEL	290	BOV-A2	SINE/Core-RTE
2	30099495	30100246	DEL	751	ERV1-1C-LTR_BT	LTR/ERV1
2	30288680	30289978	DEL	1298	ERV2-1B-LTR_BT	LTR/ERVK
2	30292519	30292770	DEL	251	L1_BT	LINE/L1
2	30411225	30411225	INS	3545	L1MA9	LINE/L1
2	30415782	30416104	DEL	322	L1_BT	LINE/L1
2	30590641	30590641	INS	175	MLT1D	LTR/ERVL-MaLR
2	30819092	30819092	INS	434	L1M3	LINE/L1
2	30821755	30822887	DEL	1132	L1_BT	LINE/L1
2	30848060	30848060	INS	2255	L1MA9	LINE/L1
2	30975080	30975170	DEL	90	L1_BT	LINE/L1
2	31198306	31198306	INS	1263	L1MA9	LINE/L1
2	31218904	31218904	INS	1357	L1M2	LINE/L1
2	31257234	31257234	INS	1428	L1MA9	LINE/L1
2	31472901	31474204	DEL	1303	BTLTR1B	LTR/ERVK
2	31531944	31532056	DEL	112	L1_BT	LINE/L1
2	31607414	31607811	DEL	397	L1_BT	LINE/L1
2	31871205	31871205	INS	877	L1MA9	LINE/L1
2	32054358	32054358	INS	2032	L1MA9	LINE/L1
2	32167778	32167897	DEL	119	Bov-tA2	SINE/tRNA-Core-RTE
2	32332446	32332446	INS	617	L1MA9	LINE/L1
2	32346525	32346586	DEL	61	L2a	LINE/L2
2	32518060	32518150	DEL	90	L1_BT	LINE/L1
2	32774505	32774505	INS	725	L1M3	LINE/L1
2	32820424	32820745	DEL	321	BOV-A2	SINE/Core-RTE
2	32843896	32844043	DEL	147	L1_BT	LINE/L1
2	32988160	32988546	DEL	386	L2a	LINE/L2
2	33308556	33309053	DEL	497	L1_BT	LINE/L1
2	33407260	33407260	INS	1363	L1MA9	LINE/L1
2	33426061	33426061	INS	2589	L1MA9	LINE/L1
2	33427176	33427176	INS	59	MLT1D	LTR/ERVL-MaLR
2	33506422	33506879	DEL	457	L1_BT	LINE/L1
2	33543268	33543268	INS	1886	L1MA9	LINE/L1
2	33738135	33739534	DEL	1399	L1_BT	LINE/L1
2	33863513	33863513	INS	846	L1MA9	LINE/L1
2	33880436	33880436	INS	1619	L1M3	LINE/L1
2	33928898	33928898	INS	109	MER20B	DNA/hAT-Charlie
2	34075097	34075308	DEL	211	L1_BT	LINE/L1
2	34154473	34154473	INS	3523	L1MA9	LINE/L1
2	34195623	34195623	INS	513	L1MA9	LINE/L1
2	34287643	34287643	INS	383	L1ME3	LINE/L1
2	34595872	34596113	DEL	241	Bov-tA1	SINE/tRNA-Core-RTE
2	34691999	34691999	INS	506	L1MA9	LINE/L1
2	34705581	34705866	DEL	285	BOV-A2	SINE/Core-RTE
2	34724627	34724627	INS	580	L1M3	LINE/L1
2	35720178	35720178	INS	670	MIRb	SINE/MIR
2	35765028	35765156	DEL	128	BOV-A2	SINE/Core-RTE
2	36013300	36013300	INS	492	L1MA9	LINE/L1
2	36066236	36068554	DEL	2318	L1_BT	LINE/L1
2	36144152	36144152	INS	844	L1MA9	LINE/L1
2	36502362	36502735	DEL	373	L1_BT	LINE/L1
2	36548560	36548560	INS	577	L1MA9	LINE/L1
2	37742329	37742329	INS	704	L1PB4	LINE/L1
2	37802590	37802690	DEL	100	L1_BT	LINE/L1
2	37936102	37937437	DEL	1335	L1_BT	LINE/L1
2	38067868	38068764	DEL	896	L1_BT	LINE/L1
2	38235051	38235143	DEL	92	L1_BT	LINE/L1
2	38459110	38459283	DEL	173	CHRL1_BT	SINE/tRNA
2	38677583	38678879	DEL	1296	ERV2-1-LTR_BT	LTR/ERVK
2	38919664	38919664	INS	843	L1MA9	LINE/L1
2	38945714	38945714	INS	1002	L1MA9	LINE/L1
2	38968115	38968428	DEL	313	L1_BT	LINE/L1
2	39203558	39203558	INS	2538	L1MA9	LINE/L1
2	39320639	39320639	INS	612	L1MA9	LINE/L1
2	39413653	39413782	DEL	129	L1_BT	LINE/L1
2	39475051	39475183	DEL	132	L1_BT	LINE/L1
2	39691020	39691453	DEL	433	L1_BT	LINE/L1
2	40084322	40084322	INS	939	L1MA9	LINE/L1
2	40200816	40200816	INS	842	L1MA9	LINE/L1
2	40571438	40571438	INS	1721	L1M4a1	LINE/L1
2	40640093	40640402	DEL	309	L1_BT	LINE/L1
2	40898064	40898730	DEL	666	L1_BT	LINE/L1
2	41201359	41201420	DEL	61	BTLTR1	LTR/ERVK
2	41319132	41321297	DEL	2165	L1_BT	LINE/L1
2	41469221	41469656	DEL	435	L1MA9	LINE/L1
2	41615235	41615518	DEL	283	BOV-A2	SINE/Core-RTE
2	41634761	41634868	DEL	107	L1_BT	LINE/L1
2	41669479	41669479	INS	2093	L1M3	LINE/L1
2	41678859	41679150	DEL	291	L1_BT	LINE/L1
2	41929041	41929325	DEL	284	L1_BT	LINE/L1
2	41945074	41945856	DUP	782	BovB	LINE/RTE-BovB
2	41957034	41957034	INS	2024	L1MA9	LINE/L1
2	42092249	42092249	INS	297	L1MA9	LINE/L1
2	42102740	42103913	DEL	1173	BTLTR1	LTR/ERVK
2	42124257	42124399	DEL	142	L1_BT	LINE/L1
2	42273431	42273812	DEL	381	L1_BT	LINE/L1
2	42318034	42318034	INS	1316	L1MA9	LINE/L1
2	42577570	42577990	DEL	420	BovB	LINE/RTE-BovB
2	42671990	42672393	DEL	403	L1_BT	LINE/L1
2	42677941	42679304	DEL	1363	L1_BT	LINE/L1
2	42786550	42788001	DEL	1451	L1_BT	LINE/L1
2	42799820	42800948	DEL	1128	BTLTR1	LTR/ERVK
2	42833461	42833461	INS	202	L1M2	LINE/L1
2	42874053	42874053	INS	3314	L1MA9	LINE/L1
2	42923048	42923048	INS	173	L1MC1	LINE/L1
2	43102633	43102633	INS	1018	L1MA9	LINE/L1
2	43172695	43172695	INS	1406	L1MA9	LINE/L1
2	43187965	43188186	DEL	221	L1_BT	LINE/L1
2	43237001	43237001	INS	263	L1M3	LINE/L1
2	43239892	43240128	DEL	236	L1_BT	LINE/L1
2	43270242	43270242	INS	2183	L1M3	LINE/L1
2	43319716	43320483	DEL	767	L1_BT	LINE/L1
2	43621127	43621237	DEL	110	L1_BT	LINE/L1
2	43895081	43895081	INS	808	L1MA9	LINE/L1
2	44096168	44096168	INS	2054	L1MA9	LINE/L1
2	44154947	44154947	INS	4145	L1MA9	LINE/L1
2	44208569	44208569	INS	1580	L1MA9	LINE/L1
2	44775725	44775725	INS	5528	HAL1	LINE/L1
2	44928554	44928554	INS	55	MER5B	DNA/hAT-Charlie
2	44987421	44987421	INS	1196	L1MA9	LINE/L1
2	45027546	45027546	INS	1962	L1M2	LINE/L1
2	45060592	45060927	DEL	335	L1_BT	LINE/L1
2	45118038	45119431	DEL	1393	L1_BT	LINE/L1
2	45136673	45137492	DEL	819	L1_BT	LINE/L1
2	45232715	45232715	INS	2394	L1MA9	LINE/L1
2	45245435	45251859	DEL	6424	L1_BT	LINE/L1
2	45509205	45509567	DEL	362	L1_BT	LINE/L1
2	45659228	45659228	INS	548	L1MA9	LINE/L1
2	45682719	45682810	DEL	91	Bov-tA1	SINE/tRNA-Core-RTE
2	45798770	45799694	DEL	924	L1_BT	LINE/L1
2	45880757	45880757	INS	1671	L1MA9	LINE/L1
2	45886219	45886219	INS	676	L1MA9	LINE/L1
2	45917736	45917736	INS	3581	L1MA9	LINE/L1
2	45933189	45934628	DEL	1439	L1_BT	LINE/L1
2	46178585	46179812	DEL	1227	BTLTR1	LTR/ERVK
2	46364482	46364639	DEL	157	L1_BT	LINE/L1
2	46943878	46944159	DEL	281	BOV-A2	SINE/Core-RTE
2	47065537	47065537	INS	1564	L1MA9	LINE/L1
2	47184613	47184613	INS	752	L1MA9	LINE/L1
2	47395882	47396679	DEL	797	BovB	LINE/RTE-BovB
2	47594617	47594617	INS	73	L1M3	LINE/L1
2	47850719	47850719	INS	353	L1M3	LINE/L1
2	48013561	48013884	DEL	323	L1_BT	LINE/L1
2	48249601	48249819	DEL	218	L1_BT	LINE/L1
2	48557121	48557121	INS	2705	L1MA9	LINE/L1
2	49075032	49076353	DEL	1321	L1MEf	LINE/L1
2	49080090	49080663	DUP	573	L1_BT	LINE/L1
2	49170772	49171143	DEL	371	L1_BT	LINE/L1
2	49482615	49482615	INS	2536	L1M3	LINE/L1
2	49611904	49612307	DEL	403	L1_BT	LINE/L1
2	49638972	49639229	DEL	257	BOV-A2	SINE/Core-RTE
2	49669802	49669802	INS	1270	L1M4c	LINE/L1
2	49785863	49785863	INS	913	L1MA9	LINE/L1
2	49953104	49958650	DEL	5546	L1_BT	LINE/L1
2	50346760	50346860	DEL	100	L1_BT	LINE/L1
2	50663815	50663990	DEL	175	L1_BT	LINE/L1
2	50820664	50820664	INS	2147	L1MA9	LINE/L1
2	50918870	50918870	INS	482	L1M3	LINE/L1
2	50930582	50930582	INS	67	L1M3	LINE/L1
2	50966208	50966208	INS	772	L1MA9	LINE/L1
2	51172077	51172077	INS	578	L1MA9	LINE/L1
2	51173364	51173364	INS	1711	L1MA9	LINE/L1
2	51204652	51204652	INS	534	L1MA9	LINE/L1
2	51252578	51253025	DEL	447	LTR39C_BT	LTR/ERV1
2	51278630	51280188	DEL	1558	L1_BT	LINE/L1
2	51283319	51283319	INS	423	L1MA9	LINE/L1
2	51335887	51335887	INS	822	L1MA9	LINE/L1
2	52011009	52011009	INS	1693	L1MA9	LINE/L1
2	52841940	52842229	DUP	289	BOV-A2	SINE/Core-RTE
2	52851000	52851963	DEL	963	L1_BT	LINE/L1
2	52945462	52945462	INS	2331	L1MA9	LINE/L1
2	53401562	53401562	INS	928	L1P5	LINE/L1
2	53633067	53633378	DEL	311	L1_BT	LINE/L1
2	53761390	53761390	INS	245	L1MA10	LINE/L1
2	53765602	53765602	INS	825	L1MA9	LINE/L1
2	53820777	53820777	INS	1650	L1MA9	LINE/L1
2	53912092	53912378	DEL	286	BOV-A2	SINE/Core-RTE
2	53982579	53982579	INS	345	L1M2	LINE/L1
2	54180093	54180479	DEL	386	BovB	LINE/RTE-BovB
2	54183605	54183605	INS	2874	L1MA9	LINE/L1
2	54451365	54459575	DEL	8210	L1_BT	LINE/L1
2	54543192	54543192	INS	680	L1MA9	LINE/L1
2	54561224	54561224	INS	2107	L1MA9	LINE/L1
2	54685157	54685157	INS	1348	L1MA9	LINE/L1
2	54709306	54709306	INS	1353	L1MA9	LINE/L1
2	55094944	55094944	INS	666	L1ME1	LINE/L1
2	55175219	55175219	INS	1120	L1MA9	LINE/L1
2	55454463	55454463	INS	1376	L1PB4	LINE/L1
2	55554443	55554443	INS	1111	L1MA9	LINE/L1
2	55567859	55567859	INS	2319	L1MB8	LINE/L1
2	55642386	55642995	DEL	609	BovB	LINE/RTE-BovB
2	55790030	55790030	INS	678	L1MA9	LINE/L1
2	55917396	55917679	DEL	283	BOV-A2	SINE/Core-RTE
2	55976479	55976727	DEL	248	BOV-A2	SINE/Core-RTE
2	56184403	56184403	INS	685	L1MA9	LINE/L1
2	56212392	56212529	DEL	137	L1_BT	LINE/L1
2	56231313	56231313	INS	218	L1M2	LINE/L1
2	56290055	56298626	DEL	8571	L1_BT	LINE/L1
2	56326982	56326982	INS	2801	L1MA9	LINE/L1
2	56332394	56332644	DEL	250	L1_BT	LINE/L1
2	56374937	56375442	DEL	505	L1_BT	LINE/L1
2	56383747	56384251	DEL	504	L1_BT	LINE/L1
2	56413234	56413311	DEL	77	L1_BT	LINE/L1
2	56502019	56502019	INS	334	L1MB7	LINE/L1
2	56621267	56621611	DEL	344	L1_BT	LINE/L1
2	56689647	56689939	DEL	292	BOV-A2	SINE/Core-RTE
2	56919928	56919928	INS	4517	L1M2	LINE/L1
2	57019629	57019629	INS	8479	L3	LINE/CR1
2	57021034	57021859	DEL	825	L1-3_BT	LINE/L1
2	57031345	57031869	DEL	524	L1_BT	LINE/L1
2	57145522	57146830	DEL	1308	ERV2-1-LTR_BT	LTR/ERVK
2	57181927	57182112	DEL	185	BOV-A2	SINE/Core-RTE
2	57264875	57264875	INS	934	L1MA9	LINE/L1
2	57298980	57298980	INS	145	L1MC4	LINE/L1
2	57528011	57528983	DEL	972	L1_BT	LINE/L1
2	57548137	57548885	DEL	748	ERV1-1C-LTR_BT	LTR/ERV1
2	57638308	57638308	INS	222	L1M4	LINE/L1
2	57828372	57828552	DEL	180	L1_BT	LINE/L1
2	57888168	57888312	DEL	144	L1_BT	LINE/L1
2	57889766	57889766	INS	3218	L1MA9	LINE/L1
2	57905886	57905886	INS	661	L1MA9	LINE/L1
2	57925505	57925980	DEL	475	L1_BT	LINE/L1
2	57972379	57972379	INS	1566	HAL1ME	LINE/L1
2	58490120	58490301	DEL	181	Bov-tA1	SINE/tRNA-Core-RTE
2	58650481	58652190	DEL	1709	L1_BT	LINE/L1
2	58737221	58738514	DEL	1293	L1_BT	LINE/L1
2	58757051	58757051	INS	563	L1MA9	LINE/L1
2	58875371	58875730	DEL	359	L1_BT	LINE/L1
2	59105526	59105526	INS	1086	L1MA9	LINE/L1
2	59153416	59153512	DEL	96	L1_BT	LINE/L1
2	59244801	59244801	INS	954	L1MA9	LINE/L1
2	59296546	59296546	INS	1084	L1MA9	LINE/L1
2	59368805	59368891	DEL	86	BOV-A2	SINE/Core-RTE
2	59900788	59901156	DEL	368	L1_BT	LINE/L1
2	59954078	59954078	INS	177	ERVL-int	LTR/ERVL
2	60038703	60038901	DEL	198	Bov-tA1	SINE/tRNA-Core-RTE
2	60070248	60070248	INS	661	L1MEg	LINE/L1
2	60133302	60133302	INS	2862	L1MA9	LINE/L1
2	60213946	60213946	INS	2253	L1MA9	LINE/L1
2	60232767	60232767	INS	8832	L1MA9	LINE/L1
2	60245467	60245467	INS	555	L1MA9	LINE/L1
2	60285892	60287182	DEL	1290	BTLTR1B	LTR/ERVK
2	60519821	60519891	DEL	70	L1_BT	LINE/L1
2	61661770	61663086	DEL	1316	BovB	LINE/RTE-BovB
2	61865576	61865694	DEL	118	L1_BT	LINE/L1
2	61954057	61954057	INS	144	L1M2	LINE/L1
2	62065176	62065346	DEL	170	L1_BT	LINE/L1
2	62267767	62269365	DEL	1598	L1_BT	LINE/L1
2	62656964	62657155	DEL	191	L1_BT	LINE/L1
2	62967030	62967940	DEL	910	L1MB8	LINE/L1
2	62985647	62985647	INS	2833	L1M2	LINE/L1
2	63355788	63355788	INS	943	L1MB1	LINE/L1
2	63371090	63371286	DEL	196	L1_BT	LINE/L1
2	63418619	63418907	DEL	288	BOV-A2	SINE/Core-RTE
2	63649980	63650232	DEL	252	L1_BT	LINE/L1
2	64074377	64074377	INS	1451	L1MA9	LINE/L1
2	64470052	64470321	DEL	269	L1_BT	LINE/L1
2	64554881	64554881	INS	8499	L1M4c	LINE/L1
2	64676930	64679114	DEL	2184	L1_BT	LINE/L1
2	64800306	64800306	INS	4054	L1MA9	LINE/L1
2	65243157	65243157	INS	837	MER31B	LTR/ERV1
2	65295103	65295103	INS	1997	L1MB1	LINE/L1
2	65563126	65563126	INS	3953	L1M3	LINE/L1
2	65617750	65620036	DEL	2286	L1_BT	LINE/L1
2	65740546	65740934	DEL	388	L1_BT	LINE/L1
2	65758759	65767372	DEL	8613	L1_BT	LINE/L1
2	65815134	65815947	DEL	813	L1_BT	LINE/L1
2	65895088	65895088	INS	3563	L1MA9	LINE/L1
2	65916636	65918638	DEL	2002	L1_BT	LINE/L1
2	65953131	65953474	DEL	343	L1_BT	LINE/L1
2	65957433	65957990	DEL	557	L1_BT	LINE/L1
2	65995119	65995119	INS	2229	L1MA9	LINE/L1
2	66078929	66078929	INS	1143	L1MA9	LINE/L1
2	66090399	66090399	INS	249	Tigger6	DNA/TcMar-Tigger
[truncated: 19,149 more rows]

## Sheet: 10
Table S10. Z test results for the SV hotspot regions obtained by randomly sampling 1,000 times based on the genomic background
TE-derived SV	Real overlap	Random overlap mean	Random overlap std	Z-score	P-value
DEL	2915	1307.83	81.6909	19.6738	1.81e-86
DUP	70	26.329	5.37073	8.13129	2.12e-16
INS	2395	1219.93	70.7416	16.6107	2.92e-62

[truncated: 9 more sheets: 11, 12, 13, 14, 15, 16, 17, 18, 19]
